# Supplementary material for: Stability and Bandgap Engineering of In1−xGaxSe Monolayer
Source: Nanomaterials (Basel). 2022 Feb 1;12(3):515. doi: 10.3390/nano12030515 (PMC8839788; doi:10.3390/nano12030515)
Supplement: Supplementary file 1 [file nanomaterials-12-00515-s001.zip]

Archive with 30 entries (29 files):
- Supplementary/
- Supplementary/17x100_epsi.png
- Supplementary/50x100_epsi.png
- Supplementary/83x100_epsi.png
- Supplementary/Bowing_Parameter.png
- Supplementary/Figure_SHOWN.png
- Supplementary/GaSe_epsi.png
- Supplementary/InSe_epsi.png
- Supplementary/Pair1.png
- Supplementary/Pair10.png
- Supplementary/Pair11.png
- Supplementary/Pair12.png
- Supplementary/Pair13.png
- Supplementary/Pair14.png
- Supplementary/Pair15.png
- Supplementary/Pair16.png
- Supplementary/Pair2.png
- Supplementary/Pair3.png
- Supplementary/Pair4.png
- Supplementary/Pair5.png
- Supplementary/Pair6.png
- Supplementary/Pair7.png
- Supplementary/Pair8.png
- Supplementary/Pair9.png
- Supplementary/Provvisorio1_15.png
- Supplementary/Science.bst
- Supplementary/Supplementary.pdf
- Supplementary/Supplementary.tex
- Supplementary/SUPP_BIB.bib
- Supplementary/Transitions.png
