# Supplementary material for: Stability and Bandgap Engineering of In1−xGaxSe Monolayer
Source: Nanomaterials (Basel). 2022 Feb 1;12(3):515. doi: 10.3390/nano12030515 (PMC8839788; doi:10.3390/nano12030515)
Supplement: Supplementary file 1 [file nanomaterials-12-00515-s001.zip › Supplementary/SUPP_BIB.bib]

%% This BibTeX bibliography file was created using BibDesk.
%% https://bibdesk.sourceforge.io/

%% Created for Michele at 2021-10-12 14:49:22 +0200 


%% Saved with string encoding Unicode (UTF-8) 


@article{Freysoldt2014,
	author = {Freysoldt, Christoph and Grabowski, Blazej and Hickel, Tilmann and Neugebauer, J\"org and Kresse, Georg and Janotti, Anderson and Van de Walle, Chris G.},
	date-added = {2021-10-11 09:14:47 +0200},
	date-modified = {2021-10-11 09:14:57 +0200},
	doi = {10.1103/RevModPhys.86.253},
	issue = {1},
	journal = {Rev. Mod. Phys.},
	month = {Mar},
	numpages = {53},
	pages = {253--305},
	publisher = {American Physical Society},
	title = {First-principles calculations for point defects in solids},
	url = {https://link.aps.org/doi/10.1103/RevModPhys.86.253},
	volume = {86},
	year = {2014},
	Bdsk-Url-1 = {https://link.aps.org/doi/10.1103/RevModPhys.86.253},
	Bdsk-Url-2 = {https://doi.org/10.1103/RevModPhys.86.253}}

@article{Komsa2014,
	author = {Komsa, Hannu-Pekka and Berseneva, Natalia and Krasheninnikov, Arkady V. and Nieminen, Risto M.},
	date-added = {2021-10-09 16:12:29 +0200},
	date-modified = {2021-10-09 16:12:38 +0200},
	doi = {10.1103/PhysRevX.4.031044},
	issue = {3},
	journal = {Phys. Rev. X},
	month = {Sep},
	numpages = {7},
	pages = {031044},
	publisher = {American Physical Society},
	title = {Charged Point Defects in the Flatland: Accurate Formation Energy Calculations in Two-Dimensional Materials},
	url = {https://link.aps.org/doi/10.1103/PhysRevX.4.031044},
	volume = {4},
	year = {2014},
	Bdsk-Url-1 = {https://link.aps.org/doi/10.1103/PhysRevX.4.031044},
	Bdsk-Url-2 = {https://doi.org/10.1103/PhysRevX.4.031044}}

@article{marini2009,
	abstract = {yambo is an ab initio code for calculating quasiparticle energies and optical properties of electronic systems within the framework of many-body perturbation theory and time-dependent density functional theory. Quasiparticle energies are calculated within the GW approximation for the self-energy. Optical properties are evaluated either by solving the Bethe--Salpeter equation or by using the adiabatic local density approximation. yambo is a plane-wave code that, although particularly suited for calculations of periodic bulk systems, has been applied to a large variety of physical systems. yambo relies on efficient numerical techniques devised to treat systems with reduced dimensionality, or with a large number of degrees of freedom. The code has a user-friendly command-line based interface, flexible I/O procedures and is interfaced to several publicly available density functional ground-state codes.
Program summary
Program title: yambo Catalogue identifier: AEDH_v1_0 Program summary URL: http://cpc.cs.qub.ac.uk/summaries/AEDH_v1_0.html Program obtainable from: CPC Program Library, Queen's University, Belfast, N. Ireland Licensing provisions: GNU General Public Licence v2.0 No. of lines in distributed program, including test data, etc.: 149 265 No. of bytes in distributed program, including test data, etc.: 2 848 169 Distribution format: tar.gz Programming language: Fortran 95, C Computer: any computer architecture, running any flavor of UNIX Operating system: GNU/Linux, AIX, Irix, OS/X Has the code been vectorised or parallelized?: Yes RAM: 10--1000 Mbytes Classification: 7.3, 4.4, 7.2 External routines:*BLAS (http://www.netlib.org/blas/)*LAPACK (http://www.netlib.org/lapack/)*MPI (http://www-unix.mcs.anl.gov/mpi/) is optional.*BLACS (http://www.netlib.org/scalapack/) is optional.*SCALAPACK (http://www.netlib.org/scalapack/) is optional.*FFTW (http://www.fftw.org/) is optional.*netCDF (http://www.unidata.ucar.edu/software/netcdf/) is optional. Nature of problem: Calculation of excited state properties (quasiparticles, excitons, plasmons) from first principles. Solution method: Many body perturbation theory (Dyson equation, Bethe Salpeter equation) and time-dependent density functional theory. Quasiparticle approximation. Plasmon-pole model for the dielectric screening. Plane wave basis set with norm conserving pseudopotentials. Unusual features: During execution, yambo supplies estimates of the elapsed and remaining time for completion of each runlevel. Very friendly shell-based user-interface. Additional comments: yambo was known as ``SELF'' prior to GPL release. It belongs to the suite of codes maintained and used by the European Theoretical Spectroscopy Facility (ETSF) [1]. Running time: The typical yambo running time can range from a few minutes to some days depending on the chosen level of approximation, and on the property and physical system under study. References: [1] The European Theoretical Spectroscopy Facility, http://www.etsf.eu.},
	author = {Andrea Marini and Conor Hogan and Myrta Gr{\"u}ning and Daniele Varsano},
	date-added = {2021-10-08 14:59:22 +0200},
	date-modified = {2021-10-08 14:59:37 +0200},
	doi = {https://doi.org/10.1016/j.cpc.2009.02.003},
	issn = {0010-4655},
	journal = {Computer Physics Communications},
	keywords = {Electronic structure, Optical properties, Excitons, Quasiparticles},
	number = {8},
	pages = {1392-1403},
	title = {yambo: An ab initio tool for excited state calculations},
	url = {https://www.sciencedirect.com/science/article/pii/S0010465509000472},
	volume = {180},
	year = {2009},
	Bdsk-Url-1 = {https://www.sciencedirect.com/science/article/pii/S0010465509000472},
	Bdsk-Url-2 = {https://doi.org/10.1016/j.cpc.2009.02.003}}

@article{Wu_Meng,
	author = {Wu, Meng and Shi, Jun-jie and Zhang, Min and Ding, Yi-min and Wang, Hui and Cen, Yu-lang and Lu, Jing},
	doi = {10.1039/C8NR03172J},
	issue = {24},
	journal = {Nanoscale},
	pages = {11441-11451},
	publisher = {The Royal Society of Chemistry},
	title = {Enhancement of photoluminescence and hole mobility in 1- to 5-layer InSe due to the top valence-band inversion: strain effect},
	url = {http://dx.doi.org/10.1039/C8NR03172J},
	volume = {10},
	year = {2018},
	Bdsk-Url-1 = {http://dx.doi.org/10.1039/C8NR03172J}}

@article{Giannozzi_2017,
	abstract = {Quantum ESPRESSO is an integrated suite of open-source computer codes for quantum simulations of materials using state-of-the-art electronic-structure techniques, based on density-functional theory, density-functional perturbation theory, and many-body perturbation theory, within the plane-wave pseudopotential and projector-augmented-wave approaches. Quantum ESPRESSO owes its popularity to the wide variety of properties and processes it allows to simulate, to its performance on an increasingly broad array of hardware architectures, and to a community of researchers that rely on its capabilities as a core open-source development platform to implement their ideas. In this paper we describe recent extensions and improvements, covering new methodologies and property calculators, improved parallelization, code modularization, and extended interoperability both within the distribution and with external software.},
	author = {P Giannozzi and O Andreussi and T Brumme and O Bunau and M Buongiorno Nardelli and M Calandra and R Car and C Cavazzoni and D Ceresoli and M Cococcioni and N Colonna and I Carnimeo and A Dal Corso and S de Gironcoli and P Delugas and R A DiStasio and A Ferretti and A Floris and G Fratesi and G Fugallo and R Gebauer and U Gerstmann and F Giustino and T Gorni and J Jia and M Kawamura and H-Y Ko and A Kokalj and E K{\"u}{\c{c}}{\"u}kbenli and M Lazzeri and M Marsili and N Marzari and F Mauri and N L Nguyen and H-V Nguyen and A Otero-de-la-Roza and L Paulatto and S Ponc{\'{e}} and D Rocca and R Sabatini and B Santra and M Schlipf and A P Seitsonen and A Smogunov and I Timrov and T Thonhauser and P Umari and N Vast and X Wu and S Baroni},
	doi = {10.1088/1361-648x/aa8f79},
	journal = {Journal of Physics: Condensed Matter},
	month = {oct},
	number = {46},
	pages = {465901},
	publisher = {{IOP} Publishing},
	title = {Advanced capabilities for materials modelling with Quantum {ESPRESSO}},
	url = {https://doi.org/10.1088/1361-648x/aa8f79},
	volume = {29},
	year = 2017,
	Bdsk-Url-1 = {https://doi.org/10.1088/1361-648x/aa8f79}}

@article{Giannozzi_2009,
	abstract = {QUANTUM ESPRESSO is an integrated suite of computer codes for electronic-structure calculations and materials modeling, based on density-functional theory, plane waves, and pseudopotentials (norm-conserving, ultrasoft, and projector-augmented wave). The acronym ESPRESSO stands for opEn Source Package for Research in Electronic Structure, Simulation, and Optimization. It is freely available to researchers around the world under the terms of the GNU General Public License. QUANTUM ESPRESSO builds upon newly-restructured electronic-structure codes that have been developed and tested by some of the original authors of novel electronic-structure algorithms and applied in the last twenty years by some of the leading materials modeling groups worldwide. Innovation and efficiency are still its main focus, with special attention paid to massively parallel architectures, and a great effort being devoted to user friendliness. QUANTUM ESPRESSO is evolving towards a distribution of independent and interoperable codes in the spirit of an open-source project, where researchers active in the field of electronic-structure calculations are encouraged to participate in the project by contributing their own codes or by implementing their own ideas into existing codes.},
	author = {Paolo Giannozzi and Stefano Baroni and Nicola Bonini and Matteo Calandra and Roberto Car and Carlo Cavazzoni and Davide Ceresoli and Guido L Chiarotti and Matteo Cococcioni and Ismaila Dabo and Andrea Dal Corso and Stefano de Gironcoli and Stefano Fabris and Guido Fratesi and Ralph Gebauer and Uwe Gerstmann and Christos Gougoussis and Anton Kokalj and Michele Lazzeri and Layla Martin-Samos and Nicola Marzari and Francesco Mauri and Riccardo Mazzarello and Stefano Paolini and Alfredo Pasquarello and Lorenzo Paulatto and Carlo Sbraccia and Sandro Scandolo and Gabriele Sclauzero and Ari P Seitsonen and Alexander Smogunov and Paolo Umari and Renata M Wentzcovitch},
	doi = {10.1088/0953-8984/21/39/395502},
	journal = {Journal of Physics: Condensed Matter},
	month = {sep},
	number = {39},
	pages = {395502},
	publisher = {{IOP} Publishing},
	title = {{QUANTUM} {ESPRESSO}: a modular and open-source software project for quantum simulations of materials},
	url = {https://doi.org/10.1088/0953-8984/21/39/395502},
	volume = {21},
	year = 2009,
	Bdsk-Url-1 = {https://doi.org/10.1088/0953-8984/21/39/395502}}

@article{RS,
	author = {van Roosbroeck, W. and Shockley, W.},
	date-added = {2021-03-23 11:25:34 +0100},
	date-modified = {2021-03-23 11:25:34 +0100},
	doi = {10.1103/PhysRev.94.1558},
	issue = {6},
	journal = {Phys. Rev.},
	month = {Jun},
	numpages = {0},
	pages = {1558--1560},
	publisher = {American Physical Society},
	title = {Photon-Radiative Recombination of Electrons and Holes in Germanium},
	url = {https://link.aps.org/doi/10.1103/PhysRev.94.1558},
	volume = {94},
	year = {1954},
	Bdsk-Url-1 = {https://link.aps.org/doi/10.1103/PhysRev.94.1558},
	Bdsk-Url-2 = {https://doi.org/10.1103/PhysRev.94.1558}}

@article{paleari,
	author = {Paleari, Fulvio and P. C. Miranda, Henrique and Molina-S\'anchez, Alejandro and Wirtz, Ludger},
	date-added = {2021-03-23 11:24:39 +0100},
	date-modified = {2021-03-23 11:24:42 +0100},
	doi = {10.1103/PhysRevLett.122.187401},
	issue = {18},
	journal = {Phys. Rev. Lett.},
	month = {May},
	numpages = {6},
	pages = {187401},
	publisher = {American Physical Society},
	title = {Exciton-Phonon Coupling in the Ultraviolet Absorption and Emission Spectra of Bulk Hexagonal Boron Nitride},
	url = {https://link.aps.org/doi/10.1103/PhysRevLett.122.187401},
	volume = {122},
	year = {2019},
	Bdsk-Url-1 = {https://link.aps.org/doi/10.1103/PhysRevLett.122.187401},
	Bdsk-Url-2 = {https://doi.org/10.1103/PhysRevLett.122.187401}}

@article{palummo-bernardi,
	annote = {doi: 10.1021/nl401544y},
	author = {Bernardi, Marco and Palummo, Maurizia and Grossman, Jeffrey C.},
	booktitle = {Nano Letters},
	da = {2013/08/14},
	date = {2013/08/14},
	date-added = {2021-03-23 11:18:56 +0100},
	date-modified = {2021-03-23 11:19:01 +0100},
	doi = {10.1021/nl401544y},
	isbn = {1530-6984},
	journal = {Nano Letters},
	journal1 = {Nano Lett.},
	m3 = {doi: 10.1021/nl401544y},
	month = {08},
	number = {8},
	pages = {3664--3670},
	publisher = {American Chemical Society},
	title = {Extraordinary Sunlight Absorption and One Nanometer Thick Photovoltaics Using Two-Dimensional Monolayer Materials},
	ty = {JOUR},
	url = {https://doi.org/10.1021/nl401544y},
	volume = {13},
	year = {2013},
	year1 = {2013},
	Bdsk-Url-1 = {https://doi.org/10.1021/nl401544y}}

@article{yang-louie,
	author = {Yang, Li and Deslippe, Jack and Park, Cheol-Hwan and Cohen, Marvin L. and Louie, Steven G.},
	date-added = {2021-03-23 11:18:08 +0100},
	date-modified = {2021-03-23 11:18:16 +0100},
	doi = {10.1103/PhysRevLett.103.186802},
	issue = {18},
	journal = {Phys. Rev. Lett.},
	month = {Oct},
	numpages = {4},
	pages = {186802},
	publisher = {American Physical Society},
	title = {Excitonic Effects on the Optical Response of Graphene and Bilayer Graphene},
	url = {https://link.aps.org/doi/10.1103/PhysRevLett.103.186802},
	volume = {103},
	year = {2009},
	Bdsk-Url-1 = {https://link.aps.org/doi/10.1103/PhysRevLett.103.186802},
	Bdsk-Url-2 = {https://doi.org/10.1103/PhysRevLett.103.186802}}

@article{InSe_GW1,
	annote = {doi: 10.1021/acs.jpclett.5b01356},
	author = {Debbichi, L. and Eriksson, O. and Leb{\`e}gue, S.},
	booktitle = {The Journal of Physical Chemistry Letters},
	da = {2015/08/06},
	date = {2015/08/06},
	date-added = {2021-03-23 10:51:34 +0100},
	date-modified = {2021-03-23 10:51:34 +0100},
	doi = {10.1021/acs.jpclett.5b01356},
	journal = {The Journal of Physical Chemistry Letters},
	journal1 = {J. Phys. Chem. Lett.},
	m3 = {doi: 10.1021/acs.jpclett.5b01356},
	month = {08},
	number = {15},
	pages = {3098--3103},
	publisher = {American Chemical Society},
	title = {Two-Dimensional Indium Selenides Compounds: An Ab Initio Study},
	ty = {JOUR},
	url = {https://doi.org/10.1021/acs.jpclett.5b01356},
	volume = {6},
	year = {2015},
	year1 = {2015},
	Bdsk-Url-1 = {https://doi.org/10.1021/acs.jpclett.5b01356}}

@article{InSe_GW2,
	abstract = {Van der Waals (vdW) heterojunctions with type-II band alignment, in which electrons and holes are localized in distinct layers, play a central role in optoelectronic devices and solar cells. The present study analyzes a type-I→II band alignment transition in InSe--MoS2 vdW heterostructure, proposed to be controlled via changing interlayer distance or applying perpendicular external electric field. The band position shift of InSe relative to that of MoS2 attributes to a surface polarization mechanism. Changing band offset into type II facilitates possible use and allows greater flexibility for band engineering of InSe--MoS2 heterostructure in optoelectronic and solar energy applications. The present findings provide theoretical guidance to a new approach to improve the optoelectronic properties of vdW heterostructures.},
	author = {Chen, Xi and Lin, Zheng-Zhe and Ju, Ming},
	date-added = {2021-03-23 10:51:34 +0100},
	date-modified = {2021-03-23 10:51:34 +0100},
	doi = {https://doi.org/10.1002/pssr.201800102},
	eprint = {https://onlinelibrary.wiley.com/doi/pdf/10.1002/pssr.201800102},
	journal = {physica status solidi (RRL) -- Rapid Research Letters},
	keywords = {controllable band alignment, type-I→II transition, two-dimensional van der Waals heterojunctions},
	number = {7},
	pages = {1800102},
	title = {Controllable Band Alignment Transition in InSe--MoS2 Van der Waals Heterostructure},
	url = {https://onlinelibrary.wiley.com/doi/abs/10.1002/pssr.201800102},
	volume = {12},
	year = {2018},
	Bdsk-Url-1 = {https://onlinelibrary.wiley.com/doi/abs/10.1002/pssr.201800102},
	Bdsk-Url-2 = {https://doi.org/10.1002/pssr.201800102}}

@article{bruneval-gonze,
	author = {Bruneval, Fabien and Gonze, Xavier},
	date-added = {2021-03-22 18:39:48 +0100},
	date-modified = {2021-03-22 18:39:48 +0100},
	doi = {10.1103/PhysRevB.78.085125},
	issue = {8},
	journal = {Phys. Rev. B},
	month = {Aug},
	numpages = {9},
	pages = {085125},
	publisher = {American Physical Society},
	title = {Accurate $GW$ self-energies in a plane-wave basis using only a few empty states: Towards large systems},
	url = {https://link.aps.org/doi/10.1103/PhysRevB.78.085125},
	volume = {78},
	year = {2008},
	Bdsk-Url-1 = {https://link.aps.org/doi/10.1103/PhysRevB.78.085125},
	Bdsk-Url-2 = {https://doi.org/10.1103/PhysRevB.78.085125}}

@article{ReFiorentin_2020,
	author = {Michele Re Fiorentin and Kiptiemoi Korir Kiprono and Francesca Risplendi},
	doi = {10.1177/1847980420949349},
	eprint = {https://doi.org/10.1177/1847980420949349},
	journal = {Nanomaterials and Nanotechnology},
	pages = {1847980420949349},
	title = {Substitutional impurities in monolayer hexagonal boron nitride as single-photon emitters},
	url = {https://doi.org/10.1177/1847980420949349},
	volume = {10},
	year = {2020},
	Bdsk-Url-1 = {https://doi.org/10.1177/1847980420949349}}

@article{francesca1,
	adsnote = {Provided by the SAO/NASA Astrophysics Data System},
	adsurl = {https://ui.adsabs.harvard.edu/abs/1987PhRvL..58..203D},
	author = {{Diedrich}, Frank and {Walther}, Herbert},
	doi = {10.1103/PhysRevLett.58.203},
	journal = {\prl},
	month = jan,
	number = {3},
	pages = {203-206},
	title = {{Nonclassical radiation of a single stored ion}},
	volume = {58},
	year = 1987,
	Bdsk-Url-1 = {https://doi.org/10.1103/PhysRevLett.58.203}}

@article{francesca2,
	author = {Aharonovich, I., Englund, D. & Toth, M.},
	doi = {https://doi.org/10.1038/nphoton.2016.186},
	journal = {Nature Photon},
	month = {Sept},
	title = {Solid-state single-photon emitters},
	year = 2016,
	Bdsk-Url-1 = {https://doi.org/10.1038/nphoton.2016.186}}

@article{francesca3,
	author = {Kurtsiefer, Christian; Mayer, Sonja; Zarda, Patrick; Weinfurter, Harald},
	journal = {Phys. Rev. Lett.},
	pages = {290-293},
	title = {Stable Solid- State Source of Single Photons},
	volume = {85(2)},
	year = 2000}

@article{francesca4,
	adsnote = {Provided by the SAO/NASA Astrophysics Data System},
	adsurl = {https://ui.adsabs.harvard.edu/abs/2009NaPho...3..696H},
	author = {{Hadfield}, Robert H.},
	doi = {10.1038/nphoton.2009.230},
	journal = {Nature Photonics},
	month = dec,
	number = {12},
	pages = {696-705},
	title = {{Single-photon detectors for optical quantum information applications}},
	volume = {3},
	year = 2009,
	Bdsk-Url-1 = {https://doi.org/10.1038/nphoton.2009.230}}

@article{francesca5,
	author = {Mark Oxborrow and Alastair G Sinclair},
	doi = {10.1080/00107510512331337936},
	eprint = {https://doi.org/10.1080/00107510512331337936},
	journal = {Contemporary Physics},
	number = {3},
	pages = {173-206},
	publisher = {Taylor & Francis},
	title = {Single-photon sources},
	url = {https://doi.org/10.1080/00107510512331337936},
	volume = {46},
	year = {2005},
	Bdsk-Url-1 = {https://doi.org/10.1080/00107510512331337936}}

@article{francesca6,
	author = {Stefan Scheel},
	doi = {10.1080/09500340802331849},
	eprint = {https://doi.org/10.1080/09500340802331849},
	journal = {Journal of Modern Optics},
	number = {2-3},
	pages = {141-160},
	publisher = {Taylor & Francis},
	title = {Single-photon sources--an introduction},
	url = {https://doi.org/10.1080/09500340802331849},
	volume = {56},
	year = {2009},
	Bdsk-Url-1 = {https://doi.org/10.1080/09500340802331849}}

@book{francesca8,
	author = {Polyakov, Sergey and Migdall, Alan and Fan, Jingyun and Bienfang, J.},
	isbn = {978-0123876959},
	month = {12},
	title = {Single-Photon Generation and Detection},
	year = {2013}}

@article{francesca9,
	author = {Christopher J. Chunnilall and Ivo Pietro Degiovanni and Stefan K{\"u}ck and Ingmar M{\"u}ller and Alastair G. Sinclair},
	doi = {10.1117/1.OE.53.8.081910},
	journal = {Optical Engineering},
	keywords = {single-photon, sources, detectors, light, traceable, measurement, Sensors, Single photon detectors, Metrology, Photodetectors, Quantum key distribution, Signal detection, Single photon, Calibration, Quantum efficiency, Surface plasmons},
	number = {8},
	pages = {1 -- 17},
	publisher = {SPIE},
	title = {{Metrology of single-photon sources and detectors: a review}},
	url = {https://doi.org/10.1117/1.OE.53.8.081910},
	volume = {53},
	year = {2014},
	Bdsk-Url-1 = {https://doi.org/10.1117/1.OE.53.8.081910}}

@article{francesca10,
	author = {Senellart P, Solomon G, White A.},
	doi = {10.1038/nnano.2017.218. PMID: 29109549.},
	journal = {Nat. Nanotechnol.},
	title = {High-performance semiconductor quantum-dot single-photon sources},
	year = 2017,
	Bdsk-Url-1 = {https://doi.org/10.1038/nnano.2017.218.%20PMID:%2029109549.}}

@article{francesca11,
	author = {Fulvio Flamini and Nicol{\`{o}} Spagnolo and Fabio Sciarrino},
	doi = {francesca11},
	journal = {Reports on Progress in Physics},
	month = {nov},
	number = {1},
	pages = {016001},
	publisher = {{IOP} Publishing},
	title = {Photonic quantum information processing: a review},
	url = {https://doi.org/10.1088\%2F1361-6633\%2Faad5b2},
	volume = {82},
	year = 2018,
	Bdsk-Url-1 = {https://doi.org/10.1088%5C%2F1361-6633%5C%2Faad5b2},
	Bdsk-Url-2 = {https://doi.org/francesca11}}

@article{francesca12,
	author = {Lucia Caspani and Chunle Xiong and Benjamin J. Eggleton and Daniele Bajoni and Marco Liscidini and Matteo Galli and Roberto Morandotti and David J. Moss},
	journal = {Light: Science \& Applications},
	month = {November},
	title = {Integrated sources of photon quantum states based on nonlinear optics},
	url = {https://strathprints.strath.ac.uk/61166/},
	volume = {6},
	year = {2017},
	Bdsk-Url-1 = {https://strathprints.strath.ac.uk/61166/}}

@article{francesca13,
	author = {Dirac, Paul Adrien Maurice and Bohr, Niels Henrik David},
	doi = {10.1098/rspa.1927.0039},
	eprint = {https://royalsocietypublishing.org/doi/pdf/10.1098/rspa.1927.0039},
	journal = {Proceedings of the Royal Society of London. Series A, Containing Papers of a Mathematical and Physical Character},
	number = {767},
	pages = {243-265},
	title = {The quantum theory of the emission and absorption of radiation},
	url = {https://royalsocietypublishing.org/doi/abs/10.1098/rspa.1927.0039},
	volume = {114},
	year = {1927},
	Bdsk-Url-1 = {https://royalsocietypublishing.org/doi/abs/10.1098/rspa.1927.0039},
	Bdsk-Url-2 = {https://doi.org/10.1098/rspa.1927.0039}}

@article{francesca14,
	author = {Kimble, H. J. and Dagenais, M. and Mandel, L.},
	doi = {10.1103/PhysRevLett.39.691},
	issue = {11},
	journal = {Phys. Rev. Lett.},
	month = {Sep},
	numpages = {0},
	pages = {691--695},
	publisher = {American Physical Society},
	title = {Photon Antibunching in Resonance Fluorescence},
	url = {https://link.aps.org/doi/10.1103/PhysRevLett.39.691},
	volume = {39},
	year = {1977},
	Bdsk-Url-1 = {https://link.aps.org/doi/10.1103/PhysRevLett.39.691},
	Bdsk-Url-2 = {https://doi.org/10.1103/PhysRevLett.39.691}}

@article{francesca15,
	author = {Glauber, Roy},
	doi = {10.1103/PhysRev.130.2529},
	journal = {Phys. Rev.},
	month = {06},
	pages = {2529},
	title = {The Quantum Theory of Optical Coherence},
	volume = {130},
	year = {1963},
	Bdsk-Url-1 = {https://doi.org/10.1103/PhysRev.130.2529}}

@article{francesca16,
	adsnote = {Provided by the SAO/NASA Astrophysics Data System},
	adsurl = {https://ui.adsabs.harvard.edu/abs/1954PMag...45..663B},
	author = {{Brown}, R. Hanbury and {Twiss}, R.~G.},
	doi = {10.1080/14786440708520475},
	journal = {Philosophical Magazine},
	month = mar,
	number = {366},
	pages = {663-682},
	title = {{A New type of interferometer for use in radio astronomy}},
	volume = {45},
	year = 1954,
	Bdsk-Url-1 = {https://doi.org/10.1080/14786440708520475}}

@article{francesca17,
	author = {BROWN, R., TWISS, R.},
	doi = {https://doi.org/10.1038/177027a0},
	journal = {Nature},
	month = {January},
	title = {Correlation between Photons in two Coherent Beams of Light},
	year = {1956},
	Bdsk-Url-1 = {https://doi.org/10.1038/177027a0}}

@article{francesca18,
	author = {HANBURY BROWN, R., TWISS, R.},
	doi = {https://doi.org/10.1038/1781046a0},
	journal = {Nature},
	month = {November},
	title = {A Test of a New Type of Stellar Interferometer on Sirius},
	year = {1956},
	Bdsk-Url-1 = {https://doi.org/10.1038/1781046a0}}

@article{xxx.43,
	author = {Giannozzi P, Baronni S, Bonini N et al.},
	doi = {10.1088/0953-8984/21/39/395502},
	journal = {Journal of Physics: Condensed Matter},
	title = {QUANTUM ESPRESSO: a modular and open-source software project for quantum simulations of materials},
	url = {https://doi.org/10.1088\%2F0953-8984\%2F21\%2F39\%2F395502},
	year = {2009},
	Bdsk-Url-1 = {https://doi.org/10.1088%5C%2F0953-8984%5C%2F21%5C%2F39%5C%2F395502},
	Bdsk-Url-2 = {https://doi.org/10.1088/0953-8984/21/39/395502}}

@article{xxx.44,
	author = {Giannozzi P, Andreussi O, Brumme T N et al.},
	doi = {10.1088/1361-648X/aa8f79},
	journal = {Journal of Physics: Condensed Matter},
	title = {Advanced capabilities for material modelling with quantum espresso},
	url = {https://www.scopus.com/inward/record.uri?eid=2-s2.0-85036470554&doi=10.1088\%2f1361-648X\%2faa8f79\&partnerID=40\&md5=287986808af5a316774cc3f639b71c06},
	year = {2017},
	Bdsk-File-1 = {YnBsaXN0MDDSAQIDBFxyZWxhdGl2ZVBhdGhZYWxpYXNEYXRhXxAyLi4vLi4vLi4vLi4vLi4vLi4vLi4vRG93bmxvYWRzL0lPUEVYUE9SVF9CSUItOS5iaWJPEQFgAAAAAAFgAAIAAAxNYWNpbnRvc2ggSEQAAAAAAAAAAAAAAAAAAAAAAAAAQkQAAf////8TSU9QRVhQT1JUX0JJQi05LmJpYgAAAAAAAAAAAAAAAAAAAAAAAAAAAAAAAAAAAAAAAAAAAAAAAAAAAAAAAAAA/////wAAAAAAAAAAAAAAAAAHAAIAAAogY3UAAAAAAAAAAAAAAAAACURvd25sb2FkcwAAAgAtLzpVc2VyczptaWNoZWxlOkRvd25sb2FkczpJT1BFWFBPUlRfQklCLTkuYmliAAAOACgAEwBJAE8AUABFAFgAUABPAFIAVABfAEIASQBCAC0AOQAuAGIAaQBiAA8AGgAMAE0AYQBjAGkAbgB0AG8AcwBoACAASABEABIAK1VzZXJzL21pY2hlbGUvRG93bmxvYWRzL0lPUEVYUE9SVF9CSUItOS5iaWIAABMAAS8AABUAAgAO//8AAAAIAA0AGgAkAFkAAAAAAAACAQAAAAAAAAAFAAAAAAAAAAAAAAAAAAABvQ==},
	Bdsk-Url-1 = {https://www.scopus.com/inward/record.uri?eid=2-s2.0-85036470554&doi=10.1088%5C%2f1361-648X%5C%2faa8f79%5C&partnerID=40%5C&md5=287986808af5a316774cc3f639b71c06},
	Bdsk-Url-2 = {https://doi.org/10.1088/1361-648X/aa8f79}}

@article{xxx.45,
	author = {Schlipf M and Gygi F},
	doi = {https://doi.org/10.1016/j.cpc.2015.05.011},
	journal = {Computer Physics Communications},
	title = {Optimization algorithm for the generation of ONCV pseudopotentials},
	url = {http://www.sciencedirect.com/science/article/pii/S0010465515001897},
	year = {2015},
	Bdsk-Url-1 = {http://www.sciencedirect.com/science/article/pii/S0010465515001897},
	Bdsk-Url-2 = {https://doi.org/10.1016/j.cpc.2015.05.011}}

@article{xxx.46,
	author = {Perdew JP, Burke K and Wang Y},
	doi = {10.1103/PhysRevB.54.16533},
	journal = {Phys Rev B},
	title = {Generalized gradient approximation for the echange-correlation hole of many electron system},
	url = {https://link.aps.org/doi/10.1103/PhysRevB.54.16533},
	year = {1996},
	Bdsk-Url-1 = {https://link.aps.org/doi/10.1103/PhysRevB.54.16533},
	Bdsk-Url-2 = {https://doi.org/10.1103/PhysRevB.54.16533}}

@article{xxx.47,
	author = {Monkhorst HJ, Pack JD},
	doi = {10.1103/PhysRevB.13.5188},
	journal = {Phys Rev B},
	title = {Special points for brillouin-zone integrations},
	url = {https://link.aps.org/doi/10.1103/PhysRevB.13.5188},
	year = {1976},
	Bdsk-Url-1 = {https://link.aps.org/doi/10.1103/PhysRevB.13.5188},
	Bdsk-Url-2 = {https://doi.org/10.1103/PhysRevB.13.5188}}

@article{sangalli2019,
	author = {D Sangalli and A Ferretti and H Miranda and C Attaccalite and I Marri and E Cannuccia and P Melo and M Marsili and F Paleari and A Marrazzo and G Prandini and P Bonf{\`{a}} and M O Atambo and F Affinito and M Palummo and A Molina-S{\'{a}}nchez and C Hogan and M Gr{\"u}ning and D Varsano and A Marini},
	date-modified = {2021-10-08 14:59:44 +0200},
	doi = {10.1088/1361-648x/ab15d0},
	journal = {Journal of Physics: Condensed Matter},
	month = {may},
	number = {32},
	pages = {325902},
	publisher = {{IOP} Publishing},
	title = {Many-body perturbation theory calculations using the yambo code},
	url = {https://doi.org/10.1088/1361-648x/ab15d0},
	volume = {31},
	year = 2019,
	Bdsk-Url-1 = {https://doi.org/10.1088/1361-648x/ab15d0}}

@article{article1,
	author = {S{\'a}nchez Royo, Juan Francisco and Mu{\~n}oz-Matutano, Guillermo and Brotons-Gisbert, Mauro and Martinez-Pastor, J. and Segura, Alfredo and Cantarero, Andres and Mata, R. and Canet-Ferrer, Josep and Tobias, Gerard and Canadell, Enric and Marques-Hueso, Jose and Gerardot, Brian},
	doi = {10.1007/s12274-014-0516-x},
	journal = {Nano Research},
	month = {08},
	pages = {1556},
	title = {Electronic structure, optical properties, and lattice dynamics in atomically thin indium selenide flakes},
	volume = {7},
	year = {2014},
	Bdsk-Url-1 = {https://doi.org/10.1007/s12274-014-0516-x}}

@article{article2,
	author = {Kandemir, Ali and Sahin, Hasan},
	doi = {10.1103/PhysRevB.97.155410},
	journal = {Physical Review B},
	month = {04},
	title = {Janus single layers of In 2 SSe : A first-principles study},
	volume = {97},
	year = {2018},
	Bdsk-Url-1 = {https://doi.org/10.1103/PhysRevB.97.155410}}

@article{article3,
	author = {Sang DK, Wang H, Qiu M, Cao R, Guo Z, Zhao J, Li Y, Xiao Q, Fan D, Zhang H},
	doi = {10.3390/nano9010082},
	journal = {Nanomaterials (Basel)},
	month = {01},
	title = {Two Dimensional $\beta$-InSe with Layer-Dependent Properties: Band Alignment, Work Function and Optical Properties},
	volume = {9},
	year = {2019},
	Bdsk-Url-1 = {https://doi.org/10.3390/nano9010082}}

@article{article3.1,
	author = {Bandurin Denis A., Tyurnina Anastasia V., Yu Geliang L., Mishchenko Artem, Z{\'o}lyomi Viktor, Morozov Sergey V., Kumar Roshan Krishna, Gorbachev Roman V., Kudrynskyi Zakhar R., Pezzini Sergio, Kovalyuk Zakhar D., Zeitler Uli, Novoselov Konstantin S., Patan{\`e} Amalia, Eaves Laurence, Grigorieva Irina V., Fal'ko Vladimir I., Geim Andre K., Cao Yang},
	doi = {10.1038/nnano.2016.242},
	journal = {Nature Nanotechnology},
	title = {High electron mobility, quantum Hall effect and anomalous optical response in atomically thin InSe},
	url = {https://doi.org/10.1038/nnano.2016.242},
	year = {2017},
	Bdsk-Url-1 = {https://doi.org/10.1038/nnano.2016.242}}

@article{article4,
	author = {Li,Xueping and Du,Juan and Xiong,Wenqi and Xia,Congxin},
	doi = {10.1063/1.4998326},
	eprint = {https://doi.org/10.1063/1.4998326},
	journal = {Journal of Applied Physics},
	number = {18},
	pages = {185702},
	title = {Impurity states in InSe monolayers doped with group II and IV elements},
	url = {https://doi.org/10.1063/1.4998326},
	volume = {122},
	year = {2017},
	Bdsk-Url-1 = {https://doi.org/10.1063/1.4998326}}

@article{article4.1,
	author = {Feng, Wei and Zheng, Wei and Cao, Wenwu and Hu, PingAn},
	doi = {10.1002/adma.201402427},
	eprint = {https://onlinelibrary.wiley.com/doi/pdf/10.1002/adma.201402427},
	journal = {Advanced Materials},
	keywords = {two dimensional layer semiconductor, indium selenide, field-effect transistor, mobility, carrier scatter},
	number = {38},
	pages = {6587-6593},
	title = {Back Gated Multilayer InSe Transistors with Enhanced Carrier Mobilities via the Suppression of Carrier Scattering from a Dielectric Interface},
	url = {https://onlinelibrary.wiley.com/doi/abs/10.1002/adma.201402427},
	volume = {26},
	year = {2014},
	Bdsk-Url-1 = {https://onlinelibrary.wiley.com/doi/abs/10.1002/adma.201402427},
	Bdsk-Url-2 = {https://doi.org/10.1002/adma.201402427}}

@article{article4.2,
	author = {Zhuang, Houlong L. and Hennig, Richard G.},
	doi = {10.1021/cm401661x},
	eprint = {https://doi.org/10.1021/cm401661x},
	journal = {Chemistry of Materials},
	number = {15},
	pages = {3232-3238},
	title = {Single-Layer Group-III Monochalcogenide Photocatalysts for Water Splitting},
	url = {https://doi.org/10.1021/cm401661x},
	volume = {25},
	year = {2013},
	Bdsk-Url-1 = {https://doi.org/10.1021/cm401661x}}

@article{article4.3,
	author = {Debbichi, L. and Eriksson, O. and Leb{\`e}gue, S.},
	doi = {10.1021/acs.jpclett.5b01356},
	eprint = {https://doi.org/10.1021/acs.jpclett.5b01356},
	journal = {The Journal of Physical Chemistry Letters},
	note = {PMID: 26267208},
	number = {15},
	pages = {3098-3103},
	title = {Two-Dimensional Indium Selenides Compounds: An Ab Initio Study},
	url = {https://doi.org/10.1021/acs.jpclett.5b01356},
	volume = {6},
	year = {2015},
	Bdsk-Url-1 = {https://doi.org/10.1021/acs.jpclett.5b01356}}

@article{article5,
	author = {Chen, Xi and Lin, Zheng-Zhe and Ju, Ming},
	doi = {10.1002/pssr.201800102},
	eprint = {https://onlinelibrary.wiley.com/doi/pdf/10.1002/pssr.201800102},
	journal = {physica status solidi (RRL) -- Rapid Research Letters},
	keywords = {controllable band alignment, type-I→II transition, two-dimensional van der Waals heterojunctions},
	number = {7},
	pages = {1800102},
	title = {Controllable Band Alignment Transition in InSe--MoS2 Van der Waals Heterostructure},
	url = {https://onlinelibrary.wiley.com/doi/abs/10.1002/pssr.201800102},
	volume = {12},
	year = {2018},
	Bdsk-Url-1 = {https://onlinelibrary.wiley.com/doi/abs/10.1002/pssr.201800102},
	Bdsk-Url-2 = {https://doi.org/10.1002/pssr.201800102}}

@article{article6,
	author = {Gomes da Costa, P. and Dandrea, R. G. and Wallis, R. F. and Balkanski, M.},
	doi = {10.1103/PhysRevB.48.14135},
	issue = {19},
	journal = {Phys. Rev. B},
	month = {Nov},
	numpages = {0},
	pages = {14135--14141},
	publisher = {American Physical Society},
	title = {First-principles study of the electronic structure of \ensuremath{\gamma}-InSe and \ensuremath{\beta}-InSe},
	url = {https://link.aps.org/doi/10.1103/PhysRevB.48.14135},
	volume = {48},
	year = {1993},
	Bdsk-Url-1 = {https://link.aps.org/doi/10.1103/PhysRevB.48.14135},
	Bdsk-Url-2 = {https://doi.org/10.1103/PhysRevB.48.14135}}

@article{article7.1,
	author = {Spanu L, Sorella S, Galli G},
	doi = {10.1103/PhysRevLett.103.196401},
	journal = {Phys. Rev. Lett.},
	month = {Nov},
	title = {Nature and strength of interlayer binding in graphite},
	url = {https://pubmed.ncbi.nlm.nih.gov/20365938},
	year = {2009},
	Bdsk-Url-1 = {https://pubmed.ncbi.nlm.nih.gov/20365938},
	Bdsk-Url-2 = {https://doi.org/10.1103/PhysRevLett.103.196401}}

@article{article7.2,
	author = {Rydberg H, Dion M, Jacobson N, et al.},
	doi = {10.1103/PhysRevLett.91.126402},
	journal = {Phys. Rev. Lett.},
	month = {Sept},
	title = {Van der Waals density functional for layered structures},
	url = {https://pubmed.ncbi.nlm.nih.gov/14525379},
	year = {2003},
	Bdsk-Url-1 = {https://pubmed.ncbi.nlm.nih.gov/14525379},
	Bdsk-Url-2 = {https://doi.org/10.1103/PhysRevLett.91.126402}}

@article{article7.3,
	author = {Du X, Skachko I, Barker A, Andrei E.Y.},
	doi = {10.1038/nnano.2008.199},
	journal = {Nat Nano},
	title = {Approaching Ballistic Transport in Suspended Graphene},
	year = {2008},
	Bdsk-Url-1 = {https://doi.org/10.1038/nnano.2008.199}}

@article{article7.4,
	author = {Xia F.N., Mueller T, Lin Y.M., Valdes-Garcia A, Avouris P},
	doi = {10.1038/nnano.2009.292},
	journal = {Nat Nano},
	title = {Ultrafast Graphene Photodetector},
	year = {2009},
	Bdsk-Url-1 = {https://doi.org/10.1038/nnano.2009.292}}

@article{article8,
	author = {Jiadong Zhou and Jia Shi and Qingsheng Zeng and Yu Chen and Lin Niu and Fucai Liu and Ting Yu and Kazu Suenaga and Xinfeng Liu and Junhao Lin and Zheng Liu},
	doi = {10.1088/2053-1583/aab390},
	journal = {2D Materials},
	month = {mar},
	number = {2},
	pages = {025019},
	publisher = {{IOP} Publishing},
	title = {{InSe} monolayer: synthesis, structure and ultra-high second-harmonic generation},
	url = {https://doi.org/10.1088\%2F2053-1583\%2Faab390},
	volume = {5},
	year = 2018,
	Bdsk-Url-1 = {https://doi.org/10.1088%5C%2F2053-1583%5C%2Faab390},
	Bdsk-Url-2 = {https://doi.org/10.1088/2053-1583/aab390}}

@article{article9,
	author = {Hopkinson, David G. and Z{\'o}lyomi, Viktor and Rooney, Aidan P. and Clark, Nick and Terry, Daniel J. and Hamer, Matthew and Lewis, David J. and Allen, Christopher S. and Kirkland, Angus I. and Andreev, Yuri and Kudrynskyi, Zakhar and Kovalyuk, Zakhar and Patan{\`e}, Amalia and Fal'ko, Vladimir I. and Gorbachev, Roman and Haigh, Sarah J.},
	doi = {10.1021/acsnano.8b08253},
	eprint = {https://doi.org/10.1021/acsnano.8b08253},
	journal = {ACS Nano},
	number = {5},
	pages = {5112-5123},
	title = {Formation and Healing of Defects in Atomically Thin GaSe and InSe},
	url = {https://doi.org/10.1021/acsnano.8b08253},
	volume = {13},
	year = {2019},
	Bdsk-Url-1 = {https://doi.org/10.1021/acsnano.8b08253}}

@article{wikipedia1,
	author = {Eftekhari, Ali},
	doi = {10.1039/C7TA04268J},
	issue = {35},
	journal = {J. Mater. Chem. A},
	pages = {18299-18325},
	publisher = {The Royal Society of Chemistry},
	title = {Tungsten dichalcogenides (WS2{,} WSe2{,} and WTe2): materials chemistry and applications},
	url = {http://dx.doi.org/10.1039/C7TA04268J},
	volume = {5},
	year = {2017},
	Bdsk-Url-1 = {http://dx.doi.org/10.1039/C7TA04268J}}

@article{article11,
	author = {Arora, Himani and Jung, Younghun and Venanzi, Tommaso and Watanabe, Kenji and Taniguchi, Takashi and H{\"u}bner, Ren{\'e} and Schneider, Harald and Helm, Manfred and Hone, James C. and Erbe, Artur},
	doi = {10.1021/acsami.9b13442},
	eprint = {https://doi.org/10.1021/acsami.9b13442},
	journal = {ACS Applied Materials \& Interfaces},
	number = {46},
	pages = {43480-43487},
	title = {Effective Hexagonal Boron Nitride Passivation of Few-Layered InSe and GaSe to Enhance Their Electronic and Optical Properties},
	url = {https://doi.org/10.1021/acsami.9b13442},
	volume = {11},
	year = {2019},
	Bdsk-Url-1 = {https://doi.org/10.1021/acsami.9b13442}}

@article{m_project,
	author = {Jain, Anubhav and Ong, Shyue Ping and Hautier, Geoffroy and Chen, Wei and Richards, William Davidson and Dacek, Stephen and Cholia, Shreyas and Gunter, Dan and Skinner, David and Ceder, Gerbrand and Persson, Kristin a.},
	doi = {10.1063/1.4812323},
	issn = {2166532X},
	journal = {APL Materials},
	number = {1},
	pages = {011002},
	title = {{The Materials Project: A materials genome approach to accelerating materials innovation}},
	url = {http://link.aip.org/link/AMPADS/v1/i1/p011002/s1\&Agg=doi},
	volume = {1},
	year = {2013},
	Bdsk-Url-1 = {http://link.aip.org/link/AMPADS/v1/i1/p011002/s1%5C&Agg=doi},
	Bdsk-Url-2 = {https://doi.org/10.1063/1.4812323}}

@article{TOMO_SITO,
	url = {http://www.prweb.com/releases/2009/tucson/prweb2737304.htm},
	Bdsk-Url-1 = {http://www.prweb.com/releases/2009/tucson/prweb2737304.htm}}

@article{articlex1,
	author = {Lodahl, Peter and Mahmoodian, Sahand and Stobbe, S\o{}ren},
	doi = {10.1103/RevModPhys.87.347},
	issue = {2},
	journal = {Rev. Mod. Phys.},
	month = {May},
	numpages = {54},
	pages = {347--400},
	publisher = {American Physical Society},
	title = {Interfacing single photons and single quantum dots with photonic nanostructures},
	url = {https://link.aps.org/doi/10.1103/RevModPhys.87.347},
	volume = {87},
	year = {2015},
	Bdsk-Url-1 = {https://link.aps.org/doi/10.1103/RevModPhys.87.347},
	Bdsk-Url-2 = {https://doi.org/10.1103/RevModPhys.87.347}}

@article{articlex2,
	author = {Aspuru-Guzik A and Walther P.},
	doi = {10.1038/nphys2253},
	journal = {Nature Physics},
	title = {Photonic quantum simulators},
	url = {https://doi.org/10.1038/nphys2253},
	year = {2012},
	Bdsk-Url-1 = {https://doi.org/10.1038/nphys2253}}

@article{articlex4,
	author = {Lo H.K., Curty M. and Tamaki K.},
	doi = {10.1038/nphoton.2014.149},
	journal = {Nature Physics},
	title = {Secure quantum key distribution},
	url = {https://www.nature.com/articles/nphoton.2014.149},
	year = {2014},
	Bdsk-Url-1 = {https://www.nature.com/articles/nphoton.2014.149},
	Bdsk-Url-2 = {https://doi.org/10.1038/nphoton.2014.149}}

@article{articlex13,
	author = {A Sajid and Michael J Ford and Jeffrey R Reimers},
	doi = {10.1088/1361-6633/ab6310},
	journal = {Reports on Progress in Physics},
	month = {mar},
	number = {4},
	pages = {044501},
	publisher = {{IOP} Publishing},
	title = {Single-photon emitters in hexagonal boron nitride: a review of progress},
	url = {https://doi.org/10.1088\%2F1361-6633\%2Fab6310},
	volume = {83},
	year = 2020,
	Bdsk-Url-1 = {https://doi.org/10.1088%5C%2F1361-6633%5C%2Fab6310},
	Bdsk-Url-2 = {https://doi.org/10.1088/1361-6633/ab6310}}

@article{articlex28,
	author = {Bourrellier, Romain and Meuret, Sophie and Tararan, Anna and St{\'e}phan, Odile and Kociak, Mathieu and Tizei, Luiz H. G. and Zobelli, Alberto},
	doi = {10.1021/acs.nanolett.6b01368},
	journal = {Nano Letters},
	number = {7},
	pages = {4317-4321},
	title = {Bright UV Single Photon Emission at Point Defects in h-BN},
	url = {https://doi.org/10.1021/acs.nanolett.6b01368},
	volume = {16},
	year = {2016},
	Bdsk-Url-1 = {https://doi.org/10.1021/acs.nanolett.6b01368}}

@article{articlex31,
	author = {McDougall, Nicholas and Partridge, Jim and Nicholls, Rebecca and Russo, Salvy and Mcculloch, D.G},
	doi = {10.1103/PhysRevB.96.144106},
	journal = {Physical Review B},
	month = {10},
	title = {Influence of point defects on the near edge structure of hexagonal boron nitride},
	volume = {96},
	year = {2017},
	Bdsk-Url-1 = {https://doi.org/10.1103/PhysRevB.96.144106}}

@article{articlex32,
	adsnote = {Provided by the SAO/NASA Astrophysics Data System},
	adsurl = {https://ui.adsabs.harvard.edu/abs/1975PhRvB..11.2370K},
	author = {{Katzir}, A. and {Suss}, J.~T. and {Zunger}, A. and {Halperin}, A.},
	doi = {10.1103/PhysRevB.11.2370},
	journal = {\prb},
	month = mar,
	number = {6},
	pages = {2370-2377},
	title = {{Point defects in hexagonal boron nitride. I. EPR, thermoluminescence, and thermally-stimulated-current measurements}},
	volume = {11},
	year = 1975,
	Bdsk-Url-1 = {https://doi.org/10.1103/PhysRevB.11.2370}}

@article{articlex33,
	author = {T. Taniguchi and K. Watanabe},
	doi = {https://doi.org/10.1016/j.jcrysgro.2006.12.061},
	issn = {0022-0248},
	journal = {Journal of Crystal Growth},
	number = {2},
	pages = {525 - 529},
	title = {Synthesis of high-purity boron nitride single crystals under high pressure by using Ba--BN solvent},
	url = {http://www.sciencedirect.com/science/article/pii/S0022024807000486},
	volume = {303},
	year = {2007},
	Bdsk-Url-1 = {http://www.sciencedirect.com/science/article/pii/S0022024807000486},
	Bdsk-Url-2 = {https://doi.org/10.1016/j.jcrysgro.2006.12.061}}

@article{articlex34,
	author = {Du,X. Z. and Li,J. and Lin,J. Y. and Jiang,H. X.},
	doi = {10.1063/1.4905908},
	eprint = {https://doi.org/10.1063/1.4905908},
	journal = {Applied Physics Letters},
	number = {2},
	pages = {021110},
	title = {The origin of deep-level impurity transitions in hexagonal boron nitride},
	url = {https://doi.org/10.1063/1.4905908},
	volume = {106},
	year = {2015},
	Bdsk-Url-1 = {https://doi.org/10.1063/1.4905908}}

@article{articlex35,
	author = {Luc Museur and Demetrios Anglos and Jean-Pierre Petitet and Jean-Pierre Michel and Andrei V. Kanaev},
	doi = {https://doi.org/10.1016/j.jlumin.2007.01.024},
	issn = {0022-2313},
	journal = {Journal of Luminescence},
	number = {2},
	pages = {595 - 600},
	title = {Photoluminescence of hexagonal boron nitride: Effect of surface oxidation under UV-laser irradiation},
	url = {http://www.sciencedirect.com/science/article/pii/S0022231307001172},
	volume = {127},
	year = {2007},
	Bdsk-Url-1 = {http://www.sciencedirect.com/science/article/pii/S0022231307001172},
	Bdsk-Url-2 = {https://doi.org/10.1016/j.jlumin.2007.01.024}}

@article{SPECT,
	url = {https://meshb.nlm.nih.gov/record/ui?name=SPECT},
	Bdsk-Url-1 = {https://meshb.nlm.nih.gov/record/ui?name=SPECT}}

@article{article333,
	author = {Chitraleema Chakraborty, Nick Vamivakas and Dirk Englund},
	doi = {https://doi.org/10.1515/nanoph-2019-0140},
	journal = {Nanophotonics},
	title = {Advances in quantum light emission from 2D materials},
	volume = {8},
	year = {2019},
	Bdsk-Url-1 = {https://doi.org/10.1515/nanoph-2019-0140}}

@article{article333.1,
	author = {Mak K., Shan J.},
	doi = {https://doi.org/10.1038/nphoton.2015.282},
	journal = {Nature Photon},
	title = {Photonics and optoelectronics of 2D semiconductor transition metal dichalcogenides},
	year = {2016},
	Bdsk-Url-1 = {https://doi.org/10.1038/nphoton.2015.282}}

@article{article333.15,
	author = {Song, Xiang-Xiang and Liu, Di and Mosallanejad, Vahid and You, Jie and Han, Tian-Yi and Chen, Dian-Teng and Li, Hai-Ou and Cao, Gang and Xiao, Ming and Guo, Guang-Can and Guo, Guo-Ping},
	doi = {10.1039/C5NR04961J},
	issue = {40},
	journal = {Nanoscale},
	pages = {16867-16873},
	publisher = {The Royal Society of Chemistry},
	title = {A gate defined quantum dot on the two-dimensional transition metal dichalcogenide semiconductor WSe2},
	url = {http://dx.doi.org/10.1039/C5NR04961J},
	volume = {7},
	year = {2015},
	Bdsk-Url-1 = {http://dx.doi.org/10.1039/C5NR04961J}}

@article{article333.16,
	adsnote = {Provided by the SAO/NASA Astrophysics Data System},
	adsurl = {https://ui.adsabs.harvard.edu/abs/2018PhRvB..97s5454B},
	archiveprefix = {arXiv},
	author = {{Brooks}, Matthew and {Burkard}, Guido},
	doi = {10.1103/PhysRevB.97.195454},
	eid = {195454},
	eprint = {1803.09658},
	journal = {\prb},
	keywords = {Condensed Matter - Mesoscale and Nanoscale Physics},
	month = may,
	number = {19},
	pages = {195454},
	primaryclass = {cond-mat.mes-hall},
	title = {{Theory of strain-induced confinement in transition metal dichalcogenide monolayers}},
	volume = {97},
	year = 2018,
	Bdsk-Url-1 = {https://doi.org/10.1103/PhysRevB.97.195454}}

@article{article333.17,
	author = {L. Linhart, M. Paur, V. Smejkal, J. Burgd\"orfer, T. Mueller, F. Libisch},
	doi = {10.1103/PhysRevLett.123.146401},
	journal = {Phys. Rev. Lett.},
	title = {Localized inter-valley defect excitons as single-photon emitters in $WSe_2$},
	Bdsk-Url-1 = {https://doi.org/10.1103/PhysRevLett.123.146401}}

@article{article333.23,
	author = {Gabriella D Shepard and Obafunso A Ajayi and Xiangzhi Li and X-Y Zhu and James Hone and Stefan Strauf},
	doi = {article333.23},
	journal = {2D Materials},
	month = {mar},
	number = {2},
	pages = {021019},
	publisher = {{IOP} Publishing},
	title = {Nanobubble induced formation of quantum emitters in monolayer semiconductors},
	url = {https://doi.org/10.1088\%2F2053-1583\%2Faa629d},
	volume = {4},
	year = 2017,
	Bdsk-Url-1 = {https://doi.org/10.1088%5C%2F2053-1583%5C%2Faa629d},
	Bdsk-Url-2 = {https://doi.org/article333.23}}

@article{article333.24,
	author = {Yu Jie Zheng, Yifeng Chen, Yu Li Huang, Pranjal Kumar Gogoi, Ming Yang Li, Lain-Jong Li, Paolo E. Trevisanutto, Qixing Wang, Stephen J Pennycook, Andrew Thye Shen Wee, Su Ying Quek},
	doi = {10.1021/acsnano.9b02316},
	title = {Point Defects and Localized Excitons in 2D $WSe_2$},
	Bdsk-Url-1 = {https://doi.org/10.1021/acsnano.9b02316}}

@article{article333.38,
	author = {Andrew D Greentree and Paolo Olivero and Martin Draganski and Elizabeth Trajkov and James R Rabeau and Patrick Reichart and Brant C Gibson and Sergey Rubanov and Shane T Huntington and David N Jamieson and Steven Prawer},
	doi = {10.1088/0953-8984/18/21/s09},
	journal = {Journal of Physics: Condensed Matter},
	month = {may},
	number = {21},
	pages = {S825--S842},
	publisher = {{IOP} Publishing},
	title = {Critical components for diamond-based quantum coherent devices},
	url = {https://doi.org/10.1088\%2F0953-8984\%2F18\%2F21\%2Fs09},
	volume = {18},
	year = 2006,
	Bdsk-Url-1 = {https://doi.org/10.1088%5C%2F0953-8984%5C%2F18%5C%2F21%5C%2Fs09},
	Bdsk-Url-2 = {https://doi.org/10.1088/0953-8984/18/21/s09}}

@article{article334,
	author = {Eisaman,M. D. and Fan,J. and Migdall,A. and Polyakov,S. V.},
	doi = {10.1063/1.3610677},
	eprint = {https://doi.org/10.1063/1.3610677},
	journal = {Review of Scientific Instruments},
	number = {7},
	pages = {071101},
	title = {Invited Review Article: Single-photon sources and detectors},
	url = {https://doi.org/10.1063/1.3610677},
	volume = {82},
	year = {2011},
	Bdsk-Url-1 = {https://doi.org/10.1063/1.3610677}}

@article{article334.86,
	author = {Brahim Lounis and Michel Orrit},
	doi = {10.1088/0034-4885/68/5/r04},
	journal = {Reports on Progress in Physics},
	month = {apr},
	number = {5},
	pages = {1129--1179},
	publisher = {{IOP} Publishing},
	title = {Single-photon sources},
	url = {https://doi.org/10.1088\%2F0034-4885\%2F68\%2F5\%2Fr04},
	volume = {68},
	year = 2005,
	Bdsk-Url-1 = {https://doi.org/10.1088%5C%2F0034-4885%5C%2F68%5C%2F5%5C%2Fr04},
	Bdsk-Url-2 = {https://doi.org/10.1088/0034-4885/68/5/r04}}

@article{post,
	author = {Zaini, Muhammad Safwan},
	month = {07},
	title = {What is meant by Bohr exciton radius and what is the role in quantum confinement effect?},
	year = {2019}}

@article{articlep1,
	author = {Lanyon, B., Whitfield, J., Gillett, G. et al.},
	doi = {https://doi.org/10.1038/nchem.483},
	title = {Towards quantum chemistry on a quantum computer},
	year = {2010},
	Bdsk-Url-1 = {https://doi.org/10.1038/nchem.483}}

@article{articlep1.15,
	author = {Aspuru-Guzik, Al{\'a}n and Dutoi, Anthony D. and Love, Peter J. and Head-Gordon, Martin},
	doi = {10.1126/science.1113479},
	eprint = {https://science.sciencemag.org/content/309/5741/1704.full.pdf},
	issn = {0036-8075},
	journal = {Science},
	number = {5741},
	pages = {1704--1707},
	publisher = {American Association for the Advancement of Science},
	title = {Simulated Quantum Computation of Molecular Energies},
	url = {https://science.sciencemag.org/content/309/5741/1704},
	volume = {309},
	year = {2005},
	Bdsk-Url-1 = {https://science.sciencemag.org/content/309/5741/1704},
	Bdsk-Url-2 = {https://doi.org/10.1126/science.1113479}}

@article{articlep1.22,
	author = {Vidal, Guifr{\'e}},
	doi = {10.1103/physrevlett.91.147902},
	issn = {1079-7114},
	journal = {Physical Review Letters},
	month = {Oct},
	number = {14},
	publisher = {American Physical Society (APS)},
	title = {Efficient Classical Simulation of Slightly Entangled Quantum Computations},
	url = {http://dx.doi.org/10.1103/PhysRevLett.91.147902},
	volume = {91},
	year = {2003},
	Bdsk-Url-1 = {http://dx.doi.org/10.1103/PhysRevLett.91.147902},
	Bdsk-Url-2 = {http://dx.doi.org/10.1103/physrevlett.91.147902}}

@misc{articlep1.32,
	archiveprefix = {arXiv},
	author = {A. Yu. Kitaev},
	eprint = {quant-ph/9511026},
	primaryclass = {quant-ph},
	title = {Quantum measurements and the Abelian Stabilizer Problem},
	year = {1995}}

@article{articlep2,
	author = {Santagati, Raffaele and Wang, Jianwei and Gentile, Antonio Andrea and Paesani, Stefano and Wiebe, Nathan and Mcclean, Jarrod and Morley-Short, Sam and Shadbolt, Peter and Bonneau, Damien and Silverstone, Joshua and Tew, David and Zhou, Xiaoqi and O'Brien, Jeremy and Thompson, Mark},
	doi = {10.1126/sciadv.aap9646},
	journal = {Science Advances},
	month = {01},
	pages = {eaap9646},
	title = {Witnessing eigenstates for quantum simulation of Hamiltonian spectra},
	volume = {4},
	year = {2018},
	Bdsk-Url-1 = {https://doi.org/10.1126/sciadv.aap9646}}

@article{articlep3,
	author = {Bakr, W., Gillen, J., Peng, A. et al.},
	doi = {https://doi.org/10.1038/nature08482},
	month = {11},
	title = {A quantum gas microscope for detecting single atoms in a Hubbard-regime optical lattice},
	year = {2009},
	Bdsk-Url-1 = {https://doi.org/10.1038/nature08482}}

@article{articlep4,
	author = {Trotzky, S., Pollet, L., Gerbier, F. et al.},
	doi = {https://doi.org/10.1038/nphys1799},
	month = {10},
	title = {Suppression of the critical temperature for superfluidity near the Mott transition},
	year = {2010},
	Bdsk-Url-1 = {https://doi.org/10.1038/nphys1799}}

@article{articlep5,
	author = {Weitenberg, C., Endres, M., Sherson, J. et al.},
	doi = {https://doi.org/10.1038/nature09827},
	month = {03},
	title = {Single-spin addressing in an atomic Mott insulator},
	year = {2011},
	Bdsk-Url-1 = {https://doi.org/10.1038/nature09827}}

@article{articlep6,
	author = {Maciej Lewenstein and Anna Sanpera and Veronica Ahufinger and Bogdan Damski and Aditi Sen(De) and Ujjwal Sen},
	doi = {10.1080/00018730701223200},
	eprint = {https://doi.org/10.1080/00018730701223200},
	journal = {Advances in Physics},
	number = {2},
	pages = {243-379},
	publisher = {Taylor & Francis},
	title = {Ultracold atomic gases in optical lattices: mimicking condensed matter physics and beyond},
	url = {https://doi.org/10.1080/00018730701223200},
	volume = {56},
	year = {2007},
	Bdsk-Url-1 = {https://doi.org/10.1080/00018730701223200}}

@article{articlep7,
	author = {Friedenauer, A., Schmitz, H., Glueckert, J. et al},
	doi = {https://doi.org/10.1038/nphys1032},
	journal = {Nature Phys},
	month = {07},
	title = {Simulating a quantum magnet with trapped ions},
	year = {2008},
	Bdsk-Url-1 = {https://doi.org/10.1038/nphys1032}}

@article{articlep8,
	author = {Gerritsma, R., Kirchmair, G., Z{\"a}hringer, F. et al.},
	doi = {https://doi.org/10.1038/nature08688},
	journal = {Nature},
	month = {01},
	title = {Quantum simulation of the Dirac equation},
	year = {2010},
	Bdsk-Url-1 = {https://doi.org/10.1038/nature08688}}

@article{articlep9,
	author = {Barreiro, J., M{\"u}ller, M., Schindler, P. et al.},
	doi = {https://doi.org/10.1038/nature09801},
	journal = {Nature},
	month = {02},
	title = {An open-system quantum simulator with trapped ions},
	year = {2011},
	Bdsk-Url-1 = {https://doi.org/10.1038/nature09801}}

@article{articlep10,
	author = {Islam, R., Edwards, E., Kim, K. et al.},
	doi = {https://doi.org/10.1038/ncomms1374},
	journal = {Nat Commun},
	month = {07},
	title = {Onset of a quantum phase transition with a trapped ion quantum simulator},
	year = {2011},
	Bdsk-Url-1 = {https://doi.org/10.1038/ncomms1374}}

@article{articlep12,
	author = {Kim, K., Chang, M., Korenblit, S. et al.},
	doi = {https://doi.org/10.1038/nature09071},
	journal = {Nature},
	month = {06},
	title = {Quantum simulation of frustrated Ising spins with trapped ions},
	year = {2010},
	Bdsk-Url-1 = {https://doi.org/10.1038/nature09071}}

@article{articlep13,
	author = {Blatt, R., Roos, C.},
	doi = {https://doi.org/10.1038/nphys2252},
	journal = {Nature Phys},
	month = {04},
	title = {Quantum simulations with trapped ions},
	year = {2012},
	Bdsk-Url-1 = {https://doi.org/10.1038/nphys2252}}

@article{articlep14,
	author = {Matthews, J., Politi, A., Stefanov, A. et al.},
	doi = {https://doi.org/10.1038/nphoton.2009.93},
	journal = {Nature Photon},
	month = {05},
	title = {Manipulation of multiphoton entanglement in waveguide quantum circuits},
	year = {2009},
	Bdsk-Url-1 = {https://doi.org/10.1038/nphoton.2009.93}}

@article{articlep15,
	author = {Daniel S. Abrams, Seth Lloyd},
	doi = {	10.1103/PhysRevLett.79.2586},
	journal = {Phys.Rev.Lett. 79 (1997) 2586-2589},
	title = {Simulation of Many-Body Fermi Systems on a Universal Quantum Computer},
	Bdsk-Url-1 = {https://doi.org/10.1103/PhysRevLett.79.2586}}

@article{articlep16,
	author = {Daniel S. Abrams, Seth Lloyd},
	doi = {10.1103/PhysRevLett.83.5162},
	journal = {Phys.Rev.Lett.83:5162-5165,1999},
	title = {A quantum algorithm providing exponential speed increase for finding eigenvalues and eigenvectors},
	Bdsk-Url-1 = {https://doi.org/10.1103/PhysRevLett.83.5162}}

@article{articlep17,
	author = {Al{\'a}n Aspuru-Guzik, Anthony D. Dutoi, Peter J. Love, Martin Head-Gordon},
	doi = {10.1126/science.1113479},
	journal = {Science},
	title = {Simulated Quantum Computation of Molecular Energies},
	Bdsk-Url-1 = {https://doi.org/10.1126/science.1113479}}

@article{article_f5,
	author = {Aharonovich, Igor and Zhou, Chunyuan and Stacey, Alastair and Orwa, Julius and Castelletto, Stefania and Simpson, David and Greentree, Andrew D. and Treussart, Fran\ifmmode \mbox{\c{c}}\else \c{c}\fi{}ois and Roch, Jean-Francois and Prawer, Steven},
	doi = {10.1103/PhysRevB.79.235316},
	issue = {23},
	journal = {Phys. Rev. B},
	month = {Jun},
	numpages = {5},
	pages = {235316},
	publisher = {American Physical Society},
	title = {Enhanced single-photon emission in the near infrared from a diamond color center},
	url = {https://link.aps.org/doi/10.1103/PhysRevB.79.235316},
	volume = {79},
	year = {2009},
	Bdsk-Url-1 = {https://link.aps.org/doi/10.1103/PhysRevB.79.235316},
	Bdsk-Url-2 = {https://doi.org/10.1103/PhysRevB.79.235316}}

@article{article_f6,
	author = {Ma, X., Hartmann, N., Baldwin, J. et al.},
	doi = {https://doi.org/10.1038/nnano.2015.136},
	journal = {Nature Nanotech},
	title = {Room-temperature single-photon generation from solitary dopants of carbon nanotubes},
	Bdsk-Url-1 = {https://doi.org/10.1038/nnano.2015.136}}

@article{article_f7,
	author = {Aharonovich, Igor and Neu, Elke},
	doi = {10.1002/adom.201400189},
	eprint = {https://onlinelibrary.wiley.com/doi/pdf/10.1002/adom.201400189},
	journal = {Advanced Optical Materials},
	keywords = {diamonds, nanophotonics, color centers, NV centers, SiV centers, photonic crystals, photonic cavities},
	number = {10},
	pages = {911-928},
	title = {Diamond Nanophotonics},
	url = {https://onlinelibrary.wiley.com/doi/abs/10.1002/adom.201400189},
	volume = {2},
	year = {2014},
	Bdsk-Url-1 = {https://onlinelibrary.wiley.com/doi/abs/10.1002/adom.201400189},
	Bdsk-Url-2 = {https://doi.org/10.1002/adom.201400189}}

@article{article_f8,
	author = {Sipahigil, A. and Jahnke, K. D. and Rogers, L. J. and Teraji, T. and Isoya, J. and Zibrov, A. S. and Jelezko, F. and Lukin, M. D.},
	doi = {10.1103/PhysRevLett.113.113602},
	issue = {11},
	journal = {Phys. Rev. Lett.},
	month = {Sep},
	numpages = {5},
	pages = {113602},
	publisher = {American Physical Society},
	title = {Indistinguishable Photons from Separated Silicon-Vacancy Centers in Diamond},
	url = {https://link.aps.org/doi/10.1103/PhysRevLett.113.113602},
	volume = {113},
	year = {2014},
	Bdsk-Url-1 = {https://link.aps.org/doi/10.1103/PhysRevLett.113.113602},
	Bdsk-Url-2 = {https://doi.org/10.1103/PhysRevLett.113.113602}}

@article{article_f9,
	author = {Grosso, G., Moon, H., Lienhard, B. et al.},
	doi = {https://doi.org/10.1038/s41467-017-00810-2},
	journal = {Nature Communications},
	title = {Tunable and high-purity room temperature single-photon emission from atomic defects in hexagonal boron nitride},
	Bdsk-Url-1 = {https://doi.org/10.1038/s41467-017-00810-2}}

@article{article_f10,
	author = {Dan Dalacu and Philip J Poole and Robin L Williams},
	doi = {10.1088/1361-6528/ab0393},
	journal = {Nanotechnology},
	month = {mar},
	number = {23},
	pages = {232001},
	publisher = {{IOP} Publishing},
	title = {Nanowire-based sources of non-classical light},
	url = {https://doi.org/10.1088\%2F1361-6528\%2Fab0393},
	volume = {30},
	year = 2019,
	Bdsk-Url-1 = {https://doi.org/10.1088%5C%2F1361-6528%5C%2Fab0393},
	Bdsk-Url-2 = {https://doi.org/10.1088/1361-6528/ab0393}}

@article{article_f11,
	author = {Hours,J. and Varoutsis,S. and Gallart,M. and Bloch,J. and Robert-Philip,I. and Cavanna,A. and Abram,I. and Laruelle,F. and G{\'e}rard,J. M.},
	doi = {10.1063/1.1563050},
	eprint = {https://doi.org/10.1063/1.1563050},
	journal = {Applied Physics Letters},
	number = {14},
	pages = {2206-2208},
	title = {Single photon emission from individual GaAs quantum dots},
	url = {https://doi.org/10.1063/1.1563050},
	volume = {82},
	year = {2003},
	Bdsk-Url-1 = {https://doi.org/10.1063/1.1563050}}

@article{article_f12,
	author = {Rakhlin, M.V., Belyaev, K.G., Klimko, G.V. et al.},
	doi = {https://doi.org/10.1038/s41598-018-23687-7},
	journal = {Sci Rep},
	title = {TInAs/AlGaAs quantum dots for single-photon emission in a red spectral range},
	Bdsk-Url-1 = {https://doi.org/10.1038/s41598-018-23687-7}}

@article{article_f13,
	author = {The Editors of Encyclopaedia Britannica},
	title = {Colour centre},
	url = {https://www.britannica.com/science/color-center},
	Bdsk-Url-1 = {https://www.britannica.com/science/color-center}}

@article{article_f14,
	article-number = {6},
	author = {Haque, Ariful and Sumaiya, Sharaf},
	doi = {10.3390/jmmp1010006},
	issn = {2504-4494},
	journal = {Journal of Manufacturing and Materials Processing},
	number = {1},
	title = {An Overview on the Formation and Processing of Nitrogen-Vacancy Photonic Centers in Diamond by Ion Implantation},
	url = {https://www.mdpi.com/2504-4494/1/1/6},
	volume = {1},
	year = {2017},
	Bdsk-Url-1 = {https://www.mdpi.com/2504-4494/1/1/6},
	Bdsk-Url-2 = {https://doi.org/10.3390/jmmp1010006}}

@article{article_AKASO,
	author = {Meyer-Scott,Evan and Silberhorn,Christine and Migdall,Alan},
	doi = {10.1063/5.0003320},
	eprint = {https://doi.org/10.1063/5.0003320},
	journal = {Review of Scientific Instruments},
	number = {4},
	pages = {041101},
	title = {Single-photon sources: Approaching the ideal through multiplexing},
	url = {https://doi.org/10.1063/5.0003320},
	volume = {91},
	year = {2020},
	Bdsk-Url-1 = {https://doi.org/10.1063/5.0003320}}

@article{article_AKASO_2,
	author = {Alfredo Segura},
	doi = {https://doi.org/10.3390/cryst8050206},
	title = {Layered Indium Selenide under High Pressure: A Review},
	Bdsk-Url-1 = {https://doi.org/10.3390/cryst8050206}}

@article{article2001,
	author = {G. Hart, C. Rosenbrock, B. Bieniek and V. Blum},
	month = {July},
	publisher = {IPAM, Los Angeles, California},
	title = {Hands-On Tutorial on Cluster Expansion},
	url = {http://helper.ipam.ucla.edu/publications/gss2014/gss2014_12176.pdf},
	year = {2014},
	Bdsk-Url-1 = {http://helper.ipam.ucla.edu/publications/gss2014/gss2014_12176.pdf}}

@article{article2002,
	author = {J.M. Sanchez, F. Ducastelle and D. Gratias},
	journal = {Physica A: Statistical Mechanics and its Applications},
	month = {Jun},
	pages = {334-350},
	title = {Generalized cluster description of multicomponent systems},
	volume = {128},
	year = {1984}}

@article{article2003,
	author = {Zunger, Alex and Wang, L and Hart, Gus and Sanati, Mahdi},
	doi = {10.1088/0965-0393/10/6/306},
	journal = {Modelling and Simulation in Materials Science and Engineering},
	month = {10},
	pages = {685},
	title = {Obtaining Ising-like expansions for binary alloys from first principles},
	volume = {10},
	year = {2002},
	Bdsk-Url-1 = {https://doi.org/10.1088/0965-0393/10/6/306}}

@article{article2004,
	url = {https://publish.illinois.edu/atomicscale/cluster-expansion/},
	Bdsk-Url-1 = {https://publish.illinois.edu/atomicscale/cluster-expansion/}}

@article{articleF90,
	author = {Connolly, J. W. D. and Williams, A. R.},
	doi = {10.1103/PhysRevB.27.5169},
	issue = {8},
	journal = {Phys. Rev. B},
	month = {Apr},
	numpages = {0},
	pages = {5169--5172},
	publisher = {American Physical Society},
	title = {Density-functional theory applied to phase transformations in transition-metal alloys},
	url = {https://link.aps.org/doi/10.1103/PhysRevB.27.5169},
	volume = {27},
	year = {1983},
	Bdsk-Url-1 = {https://link.aps.org/doi/10.1103/PhysRevB.27.5169},
	Bdsk-Url-2 = {https://doi.org/10.1103/PhysRevB.27.5169}}

@article{libro_costoso,
	author = {R. Clasen, P. Grosse, A. Krost, F. L\'evy, S.F. Marenkin, W. Richter, N. Ringelstein, R. Schmechel, G. Weiser, H. Weheit, M. Yao, W. \'Zdanowiccz},
	isbn = {978-3-540-64583-2},
	numpages = {XXII, 463},
	title = {Non-Tetrahedrally Bonded Elements and Binary Compounds I},
	volume = {41C},
	year = {1998}}

@article{article_H2,
	author = {Zhou, Xu and Cheng, Jingxin and Zhou, Yubing and Cao, Ting and Hong, Hao and Liao, Zhimin and Wu, Shiwei and Peng, Hailin and Liu, Kaihui and Yu, Dapeng},
	doi = {10.1021/jacs.5b04305},
	eprint = {https://doi.org/10.1021/jacs.5b04305},
	journal = {Journal of the American Chemical Society},
	note = {PMID: 26060875},
	number = {25},
	pages = {7994-7997},
	title = {Strong Second-Harmonic Generation in Atomic Layered GaSe},
	url = {https://doi.org/10.1021/jacs.5b04305},
	volume = {137},
	year = {2015},
	Bdsk-Url-1 = {https://doi.org/10.1021/jacs.5b04305}}

@article{article_H5,
	author = {Philipp Tonndorf and Stefan Schwarz and Johannes Kern and Iris Niehues and Osvaldo Del Pozo-Zamudio and Alexander I Dmitriev and Anatoly P Bakhtinov and Dmitry N Borisenko and Nikolai N Kolesnikov and Alexander I Tartakovskii and Steffen Michaelis de Vasconcellos and Rudolf Bratschitsch},
	doi = {10.1088/2053-1583/aa525b},
	journal = {2D Materials},
	month = {feb},
	number = {2},
	pages = {021010},
	publisher = {{IOP} Publishing},
	title = {Single-photon emitters in {GaSe}},
	url = {https://doi.org/10.1088\%2F2053-1583\%2Faa525b},
	volume = {4},
	year = 2017,
	Bdsk-Url-1 = {https://doi.org/10.1088%5C%2F2053-1583%5C%2Faa525b},
	Bdsk-Url-2 = {https://doi.org/10.1088/2053-1583/aa525b}}

@article{article_H6,
	author = {Nilanthy Balakrishnan and Zakhar R Kudrynskyi and Emily F Smith and Michael W Fay and Oleg Makarovsky and Zakhar D Kovalyuk and Laurence Eaves and Peter H Beton and Amalia Patan{\`{e}}},
	doi = {10.1088/2053-1583/aa61e0},
	journal = {2D Materials},
	month = {mar},
	number = {2},
	pages = {025043},
	publisher = {{IOP} Publishing},
	title = {Engineering p {\textendash} n junctions and bandgap tuning of {InSe} nanolayers by controlled oxidation},
	url = {https://doi.org/10.1088\%2F2053-1583\%2Faa61e0},
	volume = {4},
	year = 2017,
	Bdsk-Url-1 = {https://doi.org/10.1088%5C%2F2053-1583%5C%2Faa61e0},
	Bdsk-Url-2 = {https://doi.org/10.1088/2053-1583/aa61e0}}

@article{article_H7,
	author = {Bandurin, D., Tyurnina, A., Yu, G. et al.},
	doi = {https://doi.org/10.1038/nnano.2016.242},
	journal = {Nature Nanotech},
	month = {Nov},
	title = {High electron mobility, quantum Hall effect and anomalous optical response in atomically thin InSe},
	year = 2016,
	Bdsk-Url-1 = {https://doi.org/10.1038/nnano.2016.242}}

@article{article_H8,
	author = {Yang Li and Tianmeng Wang and Meng Wu and Ting Cao and Yanwen Chen and Raman Sankar and Rajesh K Ulaganathan and Fangcheng Chou and Christian Wetzel and Cheng-Yan Xu and Steven G Louie and Su-Fei Shi},
	doi = {10.1088/2053-1583/aaa6eb},
	journal = {2D Materials},
	month = {jan},
	number = {2},
	pages = {021002},
	publisher = {{IOP} Publishing},
	title = {Ultrasensitive tunability of the direct bandgap of 2D {InSe} flakes via strain engineering},
	url = {https://doi.org/10.1088\%2F2053-1583\%2Faaa6eb},
	volume = {5},
	year = 2018,
	Bdsk-Url-1 = {https://doi.org/10.1088%5C%2F2053-1583%5C%2Faaa6eb},
	Bdsk-Url-2 = {https://doi.org/10.1088/2053-1583/aaa6eb}}

@article{article_H16,
	author = {Lei, Sidong and Ge, Liehui and Najmaei, Sina and George, Antony and Kappera, Rajesh and Lou, Jun and Chhowalla, Manish and Yamaguchi, Hisato and Gupta, Gautam and Vajtai, Robert and Mohite, Aditya D. and Ajayan, Pulickel M.},
	doi = {10.1021/nn405036u},
	eprint = {https://doi.org/10.1021/nn405036u},
	journal = {ACS Nano},
	note = {PMID: 24392873},
	number = {2},
	pages = {1263-1272},
	title = {Evolution of the Electronic Band Structure and Efficient Photo-Detection in Atomic Layers of InSe},
	url = {https://doi.org/10.1021/nn405036u},
	volume = {8},
	year = {2014},
	Bdsk-Url-1 = {https://doi.org/10.1021/nn405036u}}

@article{hohemberg,
	author = {Hohenberg, P. and Kohn, W.},
	issue = {3B},
	journal = {Phys. Rev.},
	month = {Nov},
	numpages = {0},
	pages = {B864--B871},
	publisher = {American Physical Society},
	title = {Inhomogeneous Electron Gas},
	volume = {136},
	year = {1964}}

@article{KS,
	author = {Kohn, W. and Sham, L. J.},
	issue = {4A},
	journal = {Phys. Rev.},
	month = {Nov},
	numpages = {0},
	pages = {A1133--A1138},
	publisher = {American Physical Society},
	title = {Self-Consistent Equations Including Exchange and Correlation Effects},
	volume = {140},
	year = {1965}}

@article{fermi,
	author = {E. Fermi},
	journal = {Rend. Accad. Naz. Lincei},
	pages = {602},
	title = {Un metodo statistico per la determinazione di alcune prioriet{\'a} dell'atome},
	volume = {6},
	year = {1927}}

@article{thomas,
	author = {L. H. Thomas},
	journal = {Proc. Cambridge Phil. Roy. Soc.},
	pages = {542},
	title = {The calculation of atomic fields},
	volume = {23},
	year = {1927}}

@article{dirac,
	author = {P. A. M. Dirac},
	journal = {Proc. Cambridge Phil. Roy. Soc.},
	pages = {376},
	title = {Note on exchange phenomena in the Thomas-Fermi atom},
	volume = {26},
	year = {1930}}

@article{Perdew_2001,
	author = {John P. Perdew and Karla Schmidt},
	doi = {10.1063/1.1390175},
	editor = {V. Van Doren and C. Van Alsenoy and P. Geerlings},
	journal = {AIP Conference Proceedings},
	keywords = {density functional theory; exchange interactions (electron); electron correlations; ground states; electron gas; electron density; RPA calculations; molecular electronic states; dissociation},
	number = {1},
	pages = {1-20},
	publisher = {AIP},
	title = {Jacob's ladder of density functional approximations for the exchange-correlation energy},
	url = {http://link.aip.org/link/?APC/577/1/1},
	volume = {577},
	year = {2001},
	Bdsk-Url-1 = {http://link.aip.org/link/?APC/577/1/1},
	Bdsk-Url-2 = {https://doi.org/10.1063/1.1390175}}

@article{LDA,
	author = {Ceperley, D. M. and Alder, B. J.},
	issue = {7},
	journal = {Phys. Rev. Lett.},
	month = {Aug},
	numpages = {0},
	pages = {566--569},
	publisher = {American Physical Society},
	title = {Ground State of the Electron Gas by a Stochastic Method},
	volume = {45},
	year = {1980}}

@article{LDA2,
	author = {Perdew, J. P. and Zunger, Alex},
	issue = {10},
	journal = {Phys. Rev. B},
	month = {May},
	numpages = {0},
	pages = {5048--5079},
	title = {Self-interaction correction to density-functional approximations for many-electron systems},
	volume = {23},
	year = {1981}}

@article{GGA,
	author = {Perdew, John P. and Yue, Wang},
	issue = {12},
	journal = {Phys. Rev. B},
	month = {Jun},
	numpages = {0},
	pages = {8800--8802},
	title = {Accurate and simple density functional for the electronic exchange energy: Generalized gradient approximation},
	volume = {33},
	year = {1986}}

@article{PBE,
	author = {J. P. Perdew and K. Burke and M. Ernzerhof},
	doi = {10.1103/PhysRevLett.77.3865},
	issue = {18},
	journal = {Phys. Rev. Lett.},
	month = {Oct},
	pages = {3865--3868},
	publisher = {American Physical Society},
	title = {Generalized Gradient Approximation Made Simple},
	url = {http://link.aps.org/\%doi/10.1103/PhysRevLett.77.3865},
	volume = {77},
	year = {1996},
	Bdsk-Url-1 = {https://doi.org/10.1103/PhysRevLett.77.3865}}

@article{Kim_1994,
	author = {K. Kim and K. D. Jordan},
	journal = {The Journal of Physical Chemistry},
	number = {40},
	pages = {10089-10094},
	title = {Comparison of Density Functional and MP2 Calculations on the Water Monomer and Dimer},
	volume = {98},
	year = {1994}}

@article{Stephens_1994,
	author = {P.J. Stephens and F. J. Devlin and C. F. Chabalowski and M. J. Frisch l},
	doi = {10.1021/j100096a001},
	journal = {The Journal of Physical Chemistry},
	number = {45},
	pages = {11623-11627},
	title = {Ab Initio Calculation of Vibrational Absorption and Circular Dichroism Spectra Using Density Functional Force Fields},
	volume = {98},
	year = {1994},
	Bdsk-Url-1 = {https://doi.org/10.1021/j100096a001}}

@article{Becke_1988,
	author = {A. D. Becke},
	doi = {10.1103/PhysRevA.38.3098},
	journal = {Phys. Rev. A.},
	number = {6},
	pages = {3098-3100},
	title = {Density-functional exchange-energy approximation with correct asymptotic behavior},
	volume = {38},
	year = {1988},
	Bdsk-Url-1 = {https://doi.org/10.1103/PhysRevA.38.3098}}

@article{Lee_1988,
	author = {Chengteh Lee and Weitao Yang and Robert G. Parr},
	journal = {Phys. Rev. B},
	number = {2},
	pages = {785-789},
	title = {Development of the Colle-Salvetti correlation-energy formula into a functional of the electron density},
	volume = {37},
	year = {1988}}

@article{Vosko_1980,
	author = {S. H. Vosko and L. Wilk and M. Nusair},
	doi = {10.1139/p80-159},
	journal = {Can. J. Phys.},
	number = {8},
	pages = {1200-1211},
	title = {Accurate spin-dependent electron liquid correlation energies for local spin density calculations: a critical analysis},
	volume = {58},
	year = {1980},
	Bdsk-Url-1 = {https://doi.org/10.1139/p80-159}}

@book{Hellmann_1937,
	author = {H Hellmann},
	title = {Einf$\ddot{u}$hrung in die quantumchemie},
	year = {1937}}

@article{Feynman_1939,
	author = {R. P. Feynman},
	journal = {Phys. Rev.},
	pages = {340--343},
	title = {Force in molecules},
	volume = {56},
	year = {1939}}

@article{Hamann_1979,
	author = {D. R.Hamann and M. Schl{\"u}ter and C. Chiang},
	journal = {Phys. Rev. Lett.},
	pages = {1494--1497},
	title = {Norm-conserving pseudopotentials},
	volume = {43},
	year = {1979}}

@article{Vanderbilt_1990,
	author = {D. Vanderbilt},
	journal = {Phys. Rev. B.},
	pages = {7892--7895},
	title = {Soft self-consistent pseudopotentials in a generalized eigenvalue formalism},
	volume = {41},
	year = {1990}}

@article{Blochl_1994,
	author = {P. E. Bl{\"o}chl},
	journal = {Phys. Rev. B.},
	pages = {17953--17979},
	title = {Projector augmented-wave method},
	volume = {50},
	year = {1994}}

@article{Runge_1984,
	author = {E. Runge and E. K. U. Gross},
	doi = {10.1103/PhysRevLett.52.997},
	issue = {12},
	journal = {Phys. Rev. Lett.},
	month = {Mar},
	pages = {997--1000},
	publisher = {American Physical Society},
	title = {Density-Functional Theory for Time-Dependent Systems},
	url = {http://link.aps.org/\%doi/10.1103/PhysRevLett.52.997},
	volume = {52},
	year = {1984},
	Bdsk-Url-1 = {https://doi.org/10.1103/PhysRevLett.52.997}}

@article{STO,
	author = {Slater, J. C.},
	issue = {1},
	journal = {Phys. Rev.},
	month = {Jul},
	numpages = {0},
	pages = {57--64},
	publisher = {American Physical Society},
	title = {Atomic Shielding Constants},
	volume = {36},
	year = {1930}}

@article{GTO,
	author = {S. F. Boys},
	journal = {Proc. R. Soc. (London) A},
	number = {1063},
	pages = {542--554},
	title = {Electronic Wave Functions. I. A General Method of Calculation for the Stationary States of Any Molecular Syste},
	volume = {200},
	year = {1950}}

@article{Pople,
	author = {W. J. Hehre and R. F. Stewart and J. A. Pople},
	journal = {J. Chem. Phys.},
	pages = {2657},
	title = {Self-Consistent Molecular-Orbital Methods. I. Use of Gaussian Expansions of Slater-Type Atomic Orbitals},
	volume = {51},
	year = {1969}}

@article{CP,
	author = {F. B. van Duijneveldt and J. G. C. M. van-Duijneveldt de Rijdt and J. H. van Lenthe},
	doi = {10.1021/cr00031a007},
	journal = {Chem. Rev.},
	number = {7},
	pages = {1873--1885},
	title = {State of the art in counterpoise theory},
	volume = {94},
	year = {1994},
	Bdsk-Url-1 = {https://doi.org/10.1021/cr00031a007}}

@article{Leeuwen_1998,
	author = {van Leeuwen, Robert},
	doi = {10.1103/PhysRevLett.80.1280},
	issue = {6},
	journal = {Phys. Rev. Lett.},
	month = {Feb},
	pages = {1280--1283},
	publisher = {American Physical Society},
	title = {Causality and Symmetry in Time-Dependent Density-Functional Theory},
	url = {http://link.aps.org/\%doi/10.1103/PhysRevLett.80.1280},
	volume = {80},
	year = {1998},
	Bdsk-Url-1 = {https://doi.org/10.1103/PhysRevLett.80.1280}}

@article{Ullrich_1995,
	author = {Ullrich, C. A. and Gossmann, U. J. and Gross, E. K. U.},
	doi = {10.1103/PhysRevLett.74.872},
	issue = {6},
	journal = {Phys. Rev. Lett.},
	month = {Feb},
	pages = {872--875},
	publisher = {American Physical Society},
	title = {Time-Dependent Optimized Effective Potential},
	url = {http://link.aps.org/\%doi/10.1103/PhysRevLett.74.872},
	volume = {74},
	year = {1995},
	Bdsk-Url-1 = {https://doi.org/10.1103/PhysRevLett.74.872}}

@article{Dobson_1997,
	author = {Dobson, John F. and B\"unner, M. J. and Gross, E. K. U.},
	doi = {10.1103/PhysRevLett.79.1905},
	issue = {10},
	journal = {Phys. Rev. Lett.},
	month = {Sep},
	pages = {1905--1908},
	publisher = {American Physical Society},
	title = {Time-Dependent Density Functional Theory beyond Linear Response: An Exchange-Correlation Potential with Memory},
	url = {http://link.aps.org/\%doi/10.1103/PhysRevLett.79.1905},
	volume = {79},
	year = {1997},
	Bdsk-Url-1 = {https://doi.org/10.1103/PhysRevLett.79.1905}}

@article{Walker_2006,
	author = {Walker, Brent and Saitta, A. Marco and Gebauer, Ralph and Baroni, Stefano},
	doi = {10.1103/PhysRevLett.96.113001},
	issue = {11},
	journal = {Phys. Rev. Lett.},
	month = {Mar},
	numpages = {4},
	pages = {113001},
	publisher = {American Physical Society},
	title = {Efficient Approach to Time-Dependent Density-Functional Perturbation Theory for Optical Spectroscopy},
	url = {http://link.aps.org/\%doi/10.1103/PhysRevLett.96.113001},
	volume = {96},
	year = {2006},
	Bdsk-Url-1 = {https://doi.org/10.1103/PhysRevLett.96.113001}}

@article{kleinman,
	author = {Phillips, James C. and Kleinman, Leonard},
	journal = {Phys. Rev.},
	month = {Oct},
	numpages = {0},
	pages = {287--294},
	publisher = {American Physical Society},
	title = {New Method for Calculating Wave Functions in Crystals and Molecules},
	volume = {116},
	year = {1959}}

@article{monkhorst,
	author = {Monkhorst, Hendrik J. and Pack, James D.},
	journal = {Phys. Rev. B},
	month = {Jun},
	numpages = {0},
	pages = {5188--5192},
	publisher = {American Physical Society},
	title = {Special points for Brillouin-zone integrations},
	volume = {13},
	year = {1976}}

@article{Abernethy2003,
	author = {Colin D. Abernethy and Gareth M. Codd and Mark D. Spicer and Michelle K. Taylor},
	doi = {10.1021/ja0276321},
	journal = {J.~Am. Chem. Soc.},
	number = {5},
	pages = {1128--1129},
	title = {A highly stable {N}-heterocyclic carbene complex of trichloro-oxo-vanadium(\textsc{v}) displaying novel {Cl}---{C}(carbene) bonding interactions},
	volume = {125},
	year = {2003},
	Bdsk-Url-1 = {https://doi.org/10.1021/ja0276321}}

@misc{ACS2007,
	url = {http://pubs.acs.org/books/references.shtml},
	Bdsk-Url-1 = {http://pubs.acs.org/books/references.shtml}}

@article{Arduengo1992,
	author = {Arduengo, III, Anthony J. and H. V. Rasika Dias and Richard L. Harlow and Michael Kline},
	doi = {10.1021/ja00040a007},
	journal = {J.~Am.\ Chem.\ Soc.},
	number = {14},
	pages = {5530--5534},
	title = {Electronic stabilization of nucleophilic carbenes},
	volume = {114},
	year = {1992},
	Bdsk-Url-1 = {https://doi.org/10.1021/ja00040a007}}

@article{Arduengo1994,
	author = {Arduengo, III, Anthony J. and Siegfried F. Gamper and Joseph C. Calabrese and Fredric Davidson},
	doi = {10.1021/ja00089a029},
	journal = jacsat,
	number = {10},
	pages = {4391--4394},
	title = {{Low}-coordinate carbene complexes of nickel(0) and platinum(0)},
	volume = {116},
	year = {1994},
	Bdsk-Url-1 = {https://doi.org/10.1021/ja00089a029}}

@article{Eisenstein2005,
	author = {Appelhans, Leah N. and Zuccaccia, Daniele and Kovacevic, Anes and Chianese, Anthony R. and Miecznikowski, John R. and Macchioni, Aleco and Clot, Eric and Eisenstein, Odile and Crabtree, Robert H.},
	doi = {10.1021/ja055317j},
	journal = {J.~Am.\ Chem. Soc.},
	number = {46},
	pages = {16299--16311},
	title = {An anion-dependent switch in selectivity results from a change of {C}---{H} activation mechanism in the reaction of an imidazolium salt with \ch{IrH5(PPh3)2}},
	volume = {127},
	year = {2005},
	Bdsk-Url-1 = {https://doi.org/10.1021/ja055317j}}

@book{Coghill2006,
	address = {New York},
	edition = {3},
	editor = {Coghill, Anne M. and Garson, Lorrin R.},
	publisher = {Oxford University Press, Inc. and The American Chemical Society},
	subtitle = {{Effective} Communication of Scientific Information},
	title = {The {ACS} Style Guide},
	year = {2006}}

@book{Cotton1999,
	address = {Chichester, United Kingdom},
	author = {Cotton, Frank Albert and Wilkinson, Geoffrey and Murillio, Carlos A. and Bochmann, Manfred},
	edition = {6},
	publisher = {Wiley},
	title = {Advanced Inorganic Chemistry},
	year = {1999}}

@techreport{EuropeanCommission2008,
	address = {Brussels, Belgium},
	organization = {European Commission},
	title = {Communication from the European Commission to the European Council and the European Parliament: 20 20 by 2020: Europe's climate change opportunity},
	year = {2008}}

@inbook{Friedman-Hill2003,
	address = {Greenwich, CT, USA},
	author = {E. Friedman-Hill},
	booktitle = {{Jess} in Action: {Java} Rule-based Systems},
	edition = {1},
	publisher = {Manning Publications Co.},
	title = {Writing Rules in Jess},
	year = {2003}}

@patent{Johnson1972,
	author = {Johnson, Alexander Lawrence},
	number = {3637731},
	organization = {E.~I.~du Pont de Nemours},
	title = {1-(Alkylsubstituted phenyl)imidazoles useful in {ACTH} reverse assay},
	type = {US~Patent},
	year = {1972}}

@manual{Pople2003,
	address = {Wallingford, CT},
	author = {M.~J. Frisch and G.~W. Trucks and H.~B. Schlegel and G.~E. Scuseria and M.~A. Robb and J.~R. Cheeseman and Montgomery and Jr. and J. A. and T. Vreven and K.~N. Kudin and J.~C. Burant and J.~M. Millam and S.~S. Iyengar and J. Tomasi and V. Barone and B. Mennucci and M. Cossi and G. Scalmani and N. Rega and G.~A. Petersson and H. Nakatsuji and M. Hada and M. Ehara and K. Toyota and R. Fukuda and J. Hasegawa and M. Ishida and T. Nakajima and Y. Honda and O. Kitao and H. Nakai and M. Klene and X. Li and J.~E. Knox and H.~P. Hratchian and J.~B. Cross and V. Bakken and C. Adamo and J. Jaramillo and R. Gomperts and R.~E. Stratmann and O. Yazyev and A.~J. Austin and R. Cammi and C. Pomelli and J.~W. Ochterski and P.~Y. Ayala and K. Morokuma and G.~A. Voth and P. Salvador and J.~J. Dannenberg and V.~G. Zakrzewski and S. Dapprich and A.~D. Daniels and M.~C. Strain and O. Farkas and D.~K. Malick and A.~D. Rabuck and K. Raghavachari and J.~B. Foresman and J.~V. Ortiz and Q. Cui and A.~G. Baboul and S. Clifford and J. Cioslowski and B.~B. Stefanov and G. Liu and A. Liashenko and P. Piskorz and I. Komaromi and R.~L. Martin and D.~J. Fox and T. Keith and M.~A. Al-Laham and C.~Y. Peng and A. Nanayakkara and M. Challacombe and P.~M.~W. Gill and B. Johnson and W. Chen and M.~W. Wong and C. Gonzalez and J.~A. Pople},
	howpublished = {Gaussian, Inc., Wallingford, CT, USA},
	institution = {Gaussian, Inc.},
	organization = {Gaussian, Inc.},
	publisher = {Gaussian, Inc.},
	title = {{Gaussian} 03},
	year = {2004}}

@article{Mena2000,
	author = {Angel Abarca and Pilar G{\'o}mez-Sal and Avelino Mart{\'\i}n and Miguel Mena and Josep Mar{\'\i}a Poblet and Carlos Y{\'e}lamos},
	doi = {10.1021/ic9907718},
	journal = {Inorg. Chem.},
	number = {4},
	pages = {642--651},
	title = {Ammonolysis of mono(pentamethylcyclopentadienyl) titanium(\textsc{iv}) derivatives},
	volume = {39},
	year = {2000},
	Bdsk-Url-1 = {https://doi.org/10.1021/ic9907718}}

@article{SUPP_1,
	author = {Zobelli, A. and Ewels, C. P. and Gloter, A. and Seifert, G.},
	doi = {10.1103/PhysRevB.75.094104},
	issue = {9},
	journal = {Phys. Rev. B},
	month = {Mar},
	numpages = {7},
	pages = {094104},
	publisher = {American Physical Society},
	title = {Vacancy migration in hexagonal boron nitride},
	url = {https://link.aps.org/doi/10.1103/PhysRevB.75.094104},
	volume = {75},
	year = {2007},
	Bdsk-Url-1 = {https://link.aps.org/doi/10.1103/PhysRevB.75.094104},
	Bdsk-Url-2 = {https://doi.org/10.1103/PhysRevB.75.094104}}

@article{SUPP_2,
	author = {Komsa, Hannu-Pekka and Rantala, Tapio T. and Pasquarello, Alfredo},
	doi = {10.1103/PhysRevB.86.045112},
	issue = {4},
	journal = {Phys. Rev. B},
	month = {Jul},
	numpages = {16},
	pages = {045112},
	publisher = {American Physical Society},
	title = {Finite-size supercell correction schemes for charged defect calculations},
	url = {https://link.aps.org/doi/10.1103/PhysRevB.86.045112},
	volume = {86},
	year = {2012},
	Bdsk-Url-1 = {https://link.aps.org/doi/10.1103/PhysRevB.86.045112},
	Bdsk-Url-2 = {https://doi.org/10.1103/PhysRevB.86.045112}}

@article{SUPP_3,
	author = {Zhang, S. B. and Northrup, John E.},
	doi = {10.1103/PhysRevLett.67.2339},
	issue = {17},
	journal = {Phys. Rev. Lett.},
	month = {Oct},
	numpages = {0},
	pages = {2339--2342},
	publisher = {American Physical Society},
	title = {Chemical potential dependence of defect formation energies in GaAs: Application to Ga self-diffusion},
	url = {https://link.aps.org/doi/10.1103/PhysRevLett.67.2339},
	volume = {67},
	year = {1991},
	Bdsk-Url-1 = {https://link.aps.org/doi/10.1103/PhysRevLett.67.2339},
	Bdsk-Url-2 = {https://doi.org/10.1103/PhysRevLett.67.2339}}

%%%%%%%%%%%%%%%%
@article{Fede_33,
author = {A van de Walle and G Ceder},
title = {Automating first-principles phase diagram calculations},
journal = {J Phase Equilib},
volume = {23},
pages = {348},
year = {2002}
}


@article{Fede_x,
author = {J Nielsen and M D'Avezac and J Hetherington and M Stamatakis},
title = {Parallel kinetic Monte Carlo simulation framework incorporating accurate models of adsorbate lateral interactions},
journal = {J Chem Phys},
volume = {224706},
pages = {139},
year = {2013}
}

@article{Fede_xx,
author = {M Stamatakis and D G Vlachos},
title = {A graph-theoretical kinetic Monte Carlo framework for on-lattice chemical kinetics},
journal = {J Chem Phys},
volume = {134},
pages = {214115},
year = {2011}
}

@article{BG_PAR1,
author = {I Vurgaftman and J R Meyer and L R Ram-Mohan},
title = {Band parameters for III-V compound semiconductors and their alloys},
journal = {J Appl Phys},
volume = {89},
pages = {5815},
year = {2001}
}

@article{BG_PAR2,
author = {J A Van Vechten and T K Bergstresser},
title = {Electronic structures of Semiconductors Alloys},
journal = {Phys Rev B},
volume = {1},
pages = {3351},
year = {1970}
}

@article{Norm_Cons,
author = {D R Hamann and M Schl\"uter and C Chiang},
title = {Norm-Conserving Pseudopotentials},
journal = {Phys Rev Lett},
volume = {43},
pages = {1494},
year = {1979}
}
